# Supplementary material for: Diseasomics: Actionable machine interpretable disease knowledge at the point-of-care
Source: PLOS Digit Health. 2022 Oct 20;1(10):e0000128. doi: 10.1371/journal.pdig.0000128 (PMC9931276; doi:10.1371/journal.pdig.0000128)
Supplement: S1 Table — (XLSX) [file pdig.0000128.s004.xlsx]

## Sheet: Diseasomics
Symptom combination is associated with a disease	R/W (Right/Wrong)	Symptom #1	Symptom #2	Symptom #3	DOID	Disease	Reference	Remarks	Description
Positive	Right	C0424755 FEVER (Fever) [Sign or Symptom]	C0018926 HEMATEMESIS (Hematemesis) [Sign or Symptom]		'DOID:1107'	'esophageal carcinoma'	Chapter 76 Harrison internal medicine 20 e.		'A esophageal cancer that has_material_basis_in abnormally proliferating cells derives_from epithelial cells. [http://en.wikipedia.org/wiki/Esophageal_cancer]'
Positive	Right	C0424755 FEVER (Fever) [Sign or Symptom]	C0018926 HEMATEMESIS (Hematemesis) [Sign or Symptom]		'DOID:3571'	'liver cancer'	Chapter 76 Harrison internal medicine 20 e.		'A hepatobiliary system cancer that is located_in the liver. [http://en.wikipedia.org/wiki/Liver]'
Positive	Wrong	C0424755 FEVER (Fever) [Sign or Symptom]	C0018926 HEMATEMESIS (Hematemesis) [Sign or Symptom]		'DOID:13386'	'gastrointestinal anthrax'	https://www.cdc.gov/anthrax/symptoms/index.html	lowe GI bleed is more common	'An anthrax disease that results in infection located in mucosa of gastrointestinal tract; has_material_basis_in Bacillus anthracis; which is transmitted by ingestion of anthrax-infected meat. The infection has symptom lesions; has symptom vomiting of blood; has symptom severe diarrhea; has symptom loss of appetite. [http://en.wikipedia.org/wiki/Cutaneous_anthrax#Cutaneous; http://www.springerlin…
Positive	Right	C0424755 FEVER (Fever) [Sign or Symptom]	C0018926 HEMATEMESIS (Hematemesis) [Sign or Symptom]		'DOID:0050876'	'Caroli disease'	Caroli's disease: identification and treatment strategy - PubMed (nih.gov)		'A bile duct disease that is characterized by abnormal dilatation of the intrahepatic bile ducts. [http://en.wikipedia.org/wiki/Caroli_disease; http://www.medindex.am/glossary/mesh/defini.php?action=search&type=cui&word=C0162510; http://www.rarediseases.org/rare-disease-information/rare-diseases/byID/606/viewAbstract]'
Positive	Right	C0424755 FEVER (Fever) [Sign or Symptom]	C0018926 HEMATEMESIS (Hematemesis) [Sign or Symptom]		'DOID:2043'	'hepatitis B'	Harrison 20 e. 337 Cirrhosis and Its Complications Bruce R. Bacon		'A viral infectious disease that results_in inflammation located_in liver; has_material_basis_in Hepatitis B virus; which is transmitted_by sexual contact; transmitted_by blood transfusions; and transmitted_by fomites like needles or syringes. The infection has_symptom fever; has_symptom fatigue; has_symptom loss of appetite; has_symptom nausea; has_symptom vomiting; has_symptom abdominal pain; h…
Positive	Right	C0424755 FEVER (Fever) [Sign or Symptom]	C0018926 HEMATEMESIS (Hematemesis) [Sign or Symptom]		'DOID:0050196'	'Venezuelan hemorrhagic fever'	Venezuelan Hemorrhagic Fever - an overview | ScienceDirect Topics		'A viral infectious disease that is a hemorrhagic fever; has_material_basis_in Guanarito virus; which is transmitted_by cotton rat; Sigmodon alstoni and transmitted_by cane mouse; Zygodontomys brevicauda. The infection has_symptom fever; has_symptom headache; has_symptom myalgia; has_symptom sore throat; has_symptom weakness; has_symptom anorexia; has_symptom nausea; has_symptom vomiting; has_sym…
Positive	Right	C0424755 FEVER (Fever) [Sign or Symptom]	C0018926 HEMATEMESIS (Hematemesis) [Sign or Symptom]		'DOID:1328'	'Rift Valley fever'	Severe Human Illness Caused by Rift Valley Fever Virus in Mauritania, 2015 (nih.gov)		'A viral infectious disease that results_in infection; has_material_basis_in Rift Valley fever virus; which is transmitted_by Aedes mosquitoes. The virus affects domestic animals (cattle; buffalo; sheep; goats; and camels) and humans. The infection has_symptom jaundice; has_symptom vomiting blood; has_symptom passing blood in the feces; has_symptom ecchymoses (caused by bleeding in the skin); has…
Positive	Wrong	C0424755 FEVER (Fever) [Sign or Symptom]	C0018926 HEMATEMESIS (Hematemesis) [Sign or Symptom]		'DOID:10923'	'sickle cell anemia'	Life-Threatening Infectious Complications in Sickle Cell Disease: A Concise Narrative Review (nih.gov)	UGI bleed is rare, happens secondary to portal hypertension and NSAID use	'A blood protein disease that is characterized by low number of red blood cells; repeated infections; and periodic episodes of pain; resulting from atypical hemoglobin molecules called hemoglobin S; which can distort red blood cells into a sickle; or crescent; shape. [https://en.wikipedia.org/wiki/Sickle_cell_disease; https://ghr.nlm.nih.gov/condition/sickle-cell-disease; https://www.nhlbi.nih.go…
Positive	Wrong	C0424755 FEVER (Fever) [Sign or Symptom]	C0018926 HEMATEMESIS (Hematemesis) [Sign or Symptom]		'DOID:10773'	'bubonic plague'	Harrison 20e Chapter 166 Plague and Other Yersinia Infections Michael B. Prentice		'A plague that results_in infection located_in lymph node producing a bubo; which is an inflamed; necrotic; and hemorrhagic lymphoid tissue. The infection has_symptom enlarged; tender lymph nodes; has_symptom fever; has_symptom chills and has_symptom prostration. [https://en.wikipedia.org/wiki/Bubonic_plague]'
Positive	Wrong	C0424755 FEVER (Fever) [Sign or Symptom]	C0018926 HEMATEMESIS (Hematemesis) [Sign or Symptom]		'DOID:2074'	'intestinal perforation'	https://www.uptodate.com/contents/overview-of-gastrointestinal-tract-perforation		'NA'
Positive	Right	C0424755 FEVER (Fever) [Sign or Symptom]	C0018926 HEMATEMESIS (Hematemesis) [Sign or Symptom]		'DOID:5082'	'liver cirrhosis'	Harrison 20 e. 337 Cirrhosis and Its Complications Bruce R. Bacon		'NA'
Positive	Wrong	C0424755 FEVER (Fever) [Sign or Symptom]	C0018926 HEMATEMESIS (Hematemesis) [Sign or Symptom]		'DOID:4989'	'pancreatitis'	Harrison 20 e 340 Approach to the Patient with Pancreatic Disease Darwin L. Conwell, Norton J. Greenberger, Peter A. Banks	UGI bleed is rare	'NA'
Positive	Wrong	C1321898 Bloody stool (Blood in stool) [Sign or Symptom]	C0042571 dizziness (Vertigo) [Sign or Symptom]		'DOID:2355'	'anemia'	[Clinical manifestations of anemia syndrome and its significance in the course of chronic heart failure in elderly patients] - PubMed (nih.gov)	Anemia is secondary to blood loss and dizziness is secondary to low BP or shock	'A hematopoietic system disease that is characterized by a decrease in the normal number of red blood cells. [http://en.wikipedia.org/wiki/Anemia; http://www.nhlbi.nih.gov/health/health-topics/topics/anemia/]'
Positive	Right	C1321898 Bloody stool (Blood in stool) [Sign or Symptom]	C0042571 dizziness (Vertigo) [Sign or Symptom]		'DOID:10608'	'celiac disease'	Harrison 20 e page no 2251		'An autoimmune disease of gastrointestinal tract that is caused by a reaction located_in small intestine to gliadin; a prolamin (gluten protein) found in wheat; and similar proteins found in the crops of the tribe Triticeae. The disease is associated with HLA-DQ gene. It has_symptom abdominal pain; has_symptom constipation; has_symptom diarrhea; has_symptom nausea and vomiting; and has_symptom lo…
Positive	Wrong	C1321898 Bloody stool (Blood in stool) [Sign or Symptom]	C0042571 dizziness (Vertigo) [Sign or Symptom]		'DOID:9778'	'irritable bowel syndrome'	Harrison 20 e chapter 320		'An intestinal disease that is characterized by chronic abdominal pain; discomfort; bloating; and alteration of bowel habits in the absence of any detectable organic cause. [http://digestive.niddk.nih.gov/ddiseases/pubs/ibs/; http://en.wikipedia.org/wiki/Irritable_bowel_syndrome]'
Positive	Wrong	C1321898 Bloody stool (Blood in stool) [Sign or Symptom]	C0042571 dizziness (Vertigo) [Sign or Symptom]		'DOID:4029'	'gastritis'	Harrison 20 e chapter 314	bleeding gastric ulcer can cause malena and giddiness	'A stomach disease that is an inflammation of the lining of the stomach. [http://en.wikipedia.org/wiki/Gastritis]'
Positive	Right	C1321898 Bloody stool (Blood in stool) [Sign or Symptom]	C0042571 dizziness (Vertigo) [Sign or Symptom]		'DOID:219'	'colon cancer'	Harrison 20 e chapter 77		'A colorectal cancer that is located_in the colon. [http://www.cancer.gov/dictionary?CdrID=44237]'
Positive	Right	C0027424 NASAL CONGESTION (Nasal congestion (finding)) [Sign or Symptom]	C0028081 NIGHT SWEATS (Night sweats) [Sign or Symptom]		'DOID:10459'	'common cold'	Harrison 20 e chapter 194 Common Viral Respiratory INFECTIONS		'An upper respiratory tract disease which involves inflammation of the mucous membranes of the nose; throat; eyes; and eustachian tubes with watery then purulent discharge. This is an acute contagious disease caused by rhinoviruses; human parainfluenza viruses; human respiratory syncytial virus; influenza viruses; adenoviruses; enteroviruses; or metapneumovirus. [http://www2.merriam-webster.com/c…
Positive	Right	C0027424 NASAL CONGESTION (Nasal congestion (finding)) [Sign or Symptom]	C0028081 NIGHT SWEATS (Night sweats) [Sign or Symptom]		'DOID:0050848'	obstructive sleep apnea'	Harrison 20 e chapter 291		'A sleep apnea that is characterized by repeated collapse and obstruction of the upper airway during sleep; which results in reduced airflow (hypopnea) or complete airflow cessation (apnea); oxygen desaturation; and arousals from sleep. [http://en.wikipedia.org/wiki/Obstructive_sleep_apnea; http://www.mayoclinic.org/diseases-conditions/sleep-apnea/basics/definition/con-20020286; http://www.nlm.ni…
Positive	Right	C0042571 dizziness (Vertigo) [Sign or Symptom]	C0032617 POLYURIA (Polyuria) [Sign or Symptom]		'DOID:9744'	'type 1 diabetes mellitus'	Harrison 20 e chapter 397 Diabetes Mellitus: Management and Therapies		'A diabetes mellitus that is characterized by destruction of pancreatic beta cells resulting in absent or extremely low insulin production. [http://en.wikipedia.org/wiki/Diabetes; http://en.wikipedia.org/wiki/Diabetes_mellitus_type_1]'
Positive	Right	C0042571 dizziness (Vertigo) [Sign or Symptom]	C0032617 POLYURIA (Polyuria) [Sign or Symptom]		'DOID:13543'	hyperparathyroidism'	Harrison 20 e chapter 377		'A parathyroid gland disease characterized by an overactivity of the parathyroid glands; leading to an excess of parathyroid hormone in the body. [http://en.wikipedia.org/wiki/Hyperparathyroidism; http://ghr.nlm.nih.gov/glossary=hyperparathyroidism]'
Positive	Right	C0042571 dizziness (Vertigo) [Sign or Symptom]	C0032617 POLYURIA (Polyuria) [Sign or Symptom]		'DOID:9352'	type 2 diabetes mellitus'	Harrison 20 e chapter 397 Diabetes Mellitus: Management and Therapies		'A diabetes mellitus that is characterized by high blood sugar; insulin resistance; and relative lack of insulin. [http://en.wikipedia.org/wiki/Diabetes; http://en.wikipedia.org/wiki/Diabetes_mellitus_type_2]'
Positive	Right	C0424755 FEVER (Fever) [Sign or Symptom]	C0151818 Opisthotonus [Sign or Symptom]		'DOID:13521'	'tetanus neonatorum'	WHO_SurveillanceVaccinePreventable_14_NeonatalTetanus_R1.pdf		'A tetanus that occurs in newborn babies when the birth cord stump gets dirty through cutting it with an unclean blade or applying substances containing bacteria to it. The infection has symptom stiff body; has symptom muscle spasms; has symptom difficulty in breathing; and has symptom exhaustion. [https://www.malacards.org/card/tetanus_neonatorum]'
Positive	Right	C0424755 FEVER (Fever) [Sign or Symptom]	C0151818 Opisthotonus [Sign or Symptom]		'DOID:12365'	'malaria'	Malaria (who.int)		'A parasitic protozoa infectious disease characterized as a vector-borne infectious disease caused by the presence of protozoan parasites of the genus Plasmodium in the red blood cells; transmitted from an infected to an uninfected individual by the bite of anopheline mosquitoes; and characterized by periodic attacks of chills and fever that coincide with mass destruction of blood cells and the r…
Positive	Right	C0424755 FEVER (Fever) [Sign or Symptom]	C0151818 Opisthotonus [Sign or Symptom]		'DOID:14069'	'cerebral malaria'	Malaria (who.int)		'A malaria that involves neurologic damage resulting from blockage of the blood vessels; caused due to the infection of the red blood cells by Plasmodium species. [http://en.wikipedia.org/wiki/Malaria]'
Positive	Right	C0424755 FEVER (Fever) [Sign or Symptom]	C0151818 Opisthotonus [Sign or Symptom]		'DOID:11338'	'tetanus'	WHO_SurveillanceVaccinePreventable_14_NeonatalTetanus_R1.pdf		'A primary bacterial infectious disease that results in prolonged contraction of skeletal muscle fibers; has_material_basis_in Clostridium tetani; which produces tetanospasmin; a neurotoxin; which is carried to the brain and spinal cord; where it binds irreversibly to receptors inhibiting neurotransmission. Damaged upper motor neurons cannot control reflex responses to afferent sensory stimuli. […
Positive	Right	C0015672 extreme fatigue (Fatigue) [Sign or Symptom]	C0085636 LIGHT SENSITIVITY (Photophobia) [Sign or Symptom]		'DOID:9471'	'meningitis'	Meningitis (who.int)		'A central nervous system disease that is characterized by an inflammation of the pia-arachnoid meninges. It can be caused by growth of bacteria; fungi; or parasites within the subarachnoid space or by the growth of bacteria or viruses within the meningeal or ependymal cells. [http://www.ncbi.nlm.nih.gov/books/bv.fcgi?rid=mmed.section.5162]'
Positive	Right	C0015672 extreme fatigue (Fatigue) [Sign or Symptom]	C0085636 LIGHT SENSITIVITY (Photophobia) [Sign or Symptom]		'DOID:2377'	'multiple sclerosis'	Harrison 20 e chapter 436		'A demyelinating disease that involves damage to the fatty myelin sheaths around the axons of the brain and spinal cord resulting in demyelination and scarring. [http://en.wikipedia.org/wiki/Multiple_sclerosis; https://ghr.nlm.nih.gov/condition/multiple-sclerosis]'
Positive	Wrong	C0015672 extreme fatigue (Fatigue) [Sign or Symptom]	C0085636 LIGHT SENSITIVITY (Photophobia) [Sign or Symptom]		'DOID:10459'	'common cold'	Harrison 20 e chapter 194 Common Viral Respiratory INFECTIONS		'An upper respiratory tract disease which involves inflammation of the mucous membranes of the nose; throat; eyes; and eustachian tubes with watery then purulent discharge. This is an acute contagious disease caused by rhinoviruses; human parainfluenza viruses; human respiratory syncytial virus; influenza viruses; adenoviruses; enteroviruses; or metapneumovirus. [http://www2.merriam-webster.com/c…
Positive	Wrong	C0015672 extreme fatigue (Fatigue) [Sign or Symptom]	C0085636 LIGHT SENSITIVITY (Photophobia) [Sign or Symptom]		'DOID:631'	'fibromyalgia'	Harrison 20 e chapter 366		'NA'
Positive	Right	C0015672 extreme fatigue (Fatigue) [Sign or Symptom]	C0085636 LIGHT SENSITIVITY (Photophobia) [Sign or Symptom]		'DOID:8536'	'herpes zoster'	Harrison 20 e chapter 188	right statement is H zoster ophthalmicus	'A viral infectious disease that results_in infection located_in nerve fiber; has_material_basis_in Human herpesvirus 3; which reactivates after appearing as chickenpox in childhood. The virus is transmitted_by direct contact with the rash; which can develop into chickenpox in newly-infected individuals. The infection has_symptom rash which is followed by blisters; has_symptom headache; has_sympt…
Positive	Wrong	C0015672 extreme fatigue (Fatigue) [Sign or Symptom]	C0085636 LIGHT SENSITIVITY (Photophobia) [Sign or Symptom]		'DOID:0050127'	'sinusitis'	Harrison 20 e chapter 31	photosensitivity is not a common symptom	'A paranasal sinus disease involving inflammation of the paranasal sinuses resulting from bacterial; fungal; viral infection; allergic or autoimmune issues. Symptoms can include fever; weakness; fatigue; cough and congestion. There may also be mucus drainage in the back of the throat; called postnasal drip. [http://en.wikipedia.org/wiki/sinusitis; http://ncit.nci.nih.gov/ncitbrowser/ConceptReport…
Positive	Wrong	C0015672 extreme fatigue (Fatigue) [Sign or Symptom]	C0085636 LIGHT SENSITIVITY (Photophobia) [Sign or Symptom]		'DOID:0050025'	'human granulocytic anaplasmosis'	A review on the eco-epidemiology and clinical management of human granulocytic anaplasmosis and its agent in Europe | SpringerLink		'An ehrlichiosis that results in infection located in granular leukocyte; has_material_basis_in Anaplasma phagocytophilum; which is transmitted by lone start tick (Amblyomma americanum ). The infection has symptom headache; has symptom muscle aches; has symptom fatigue; has symptom fever and has symptom rash. [https://www.ncbi.nlm.nih.gov/pubmed/25999228]'
Positive	Wrong	C0018926 HEMATEMESIS (Hematemesis) [Sign or Symptom]	C0015230 Exanthema [Sign or Symptom]	Harrison 20 e. 337 Cirrhosis and Its Complications Bruce R. Bacon	'DOID:2043'	'hepatitis B'	Harrison 20 e. 337 Cirrhosis and Its Complications Bruce R. Bacon	combination is rare	'A viral infectious disease that results_in inflammation located_in liver; has_material_basis_in Hepatitis B virus; which is transmitted_by sexual contact; transmitted_by blood transfusions; and transmitted_by fomites like needles or syringes. The infection has_symptom fever; has_symptom fatigue; has_symptom loss of appetite; has_symptom nausea; has_symptom vomiting; has_symptom abdominal pain; h…
Positive	Wrong	C0018926 HEMATEMESIS (Hematemesis) [Sign or Symptom]	C0015230 Exanthema [Sign or Symptom]		'DOID:13739'	'nutmeg liver'	Congestive hepatopathy (nih.gov)	nutmeg liver is congested liver exanthema is not seen	'NA'
Positive	Right	C0231528 MUSCLE PAIN (Myalgia) [Sign or Symptom]	C0085636 LIGHT SENSITIVITY (Photophobia) [Sign or Symptom]		'DOID:9471'	'meningitis'	Meningitis (who.int)		'A central nervous system disease that is characterized by an inflammation of the pia-arachnoid meninges. It can be caused by growth of bacteria; fungi; or parasites within the subarachnoid space or by the growth of bacteria or viruses within the meningeal or ependymal cells. [http://www.ncbi.nlm.nih.gov/books/bv.fcgi?rid=mmed.section.5162]'
Positive	Right	C0231528 MUSCLE PAIN (Myalgia) [Sign or Symptom]	C0085636 LIGHT SENSITIVITY (Photophobia) [Sign or Symptom]		'DOID:4885'	'Colorado tick fever'	Symptoms & Treatment | Colorado Tick Fever | CDC		'A viral infectious disease that results_in infection; has_material_basis_in Colorado tick fever virus; which is transmitted_by rocky mountain wood tick; Dermacentor andersoni. The infection has_symptom fever for 2-3 days; followed by an afebrile period of similar duration and then another 2-3 days of fever; has_symptom headache; has_symptom myalgia; and has_symptom fatigue. [https://www.cdc.gov/…
Positive	Right	C0231528 MUSCLE PAIN (Myalgia) [Sign or Symptom]	C0085636 LIGHT SENSITIVITY (Photophobia) [Sign or Symptom]		'DOID:10310'	'viral meningitis'	Harrison 20 e chapter 133		'A meningitis that has_material_basis_in a viral infection. [https://en.wikipedia.org/wiki/Viral_meningitis]'
Positive	Right	C0231528 MUSCLE PAIN (Myalgia) [Sign or Symptom]	C0085636 LIGHT SENSITIVITY (Photophobia) [Sign or Symptom]		'DOID:0050480'	'epidemic typhus'	Epidemic Typhus | Typhus Fevers | CDC		'A typhus that has_material_basis _in Rickettsia prowazekii; which is transmitted by human body louse (Pediculus humanus corporis). The infection has_symptom high fever; has_symptom cough; has_symptom rash; has_symptom severe muscle pain; has_symptom chills; has_symptom falling blood pressure; has_symptom stupor; has_symptom sensitivity to light; and has_symptom delirium. [http://en.wikipedia.org…
Positive	Wrong	C0231528 MUSCLE PAIN (Myalgia) [Sign or Symptom]	C0085636 LIGHT SENSITIVITY (Photophobia) [Sign or Symptom]		'DOID:631'	'fibromyalgia'	Harrison 20 e chapter 366		'NA'
Positive	Right	C0231528 MUSCLE PAIN (Myalgia) [Sign or Symptom]	C0085636 LIGHT SENSITIVITY (Photophobia) [Sign or Symptom]		'DOID:9584'	'Venezuelan equine encephalitis'	Venezuelan equine encephalitis virus infection - Symptoms, diagnosis and treatment | BMJ Best Practice		'A viral infectious disease that results_in inflammation located_in brain of horses and humans; has_material_basis_in Venezuelan equine encephalitis virus; which is transmitted_by Culex mosquitoes. The infection has_symptom fever; has_symptom chills; has_symptom malaise; has_symptom severe headache; has_symptom photophobia; and has_symptom myalgia in the legs and lumbosacral region. [http://www.c…
Positive	Right	C0231528 MUSCLE PAIN (Myalgia) [Sign or Symptom]	C0085636 LIGHT SENSITIVITY (Photophobia) [Sign or Symptom]		'DOID:10841'	'Eastern equine encephalitis'	Harrison 20 e chapter 133		'A viral infectious disease that results in inflammation located in brain of horses and humans; has_material_basis_in Eastern equine encephalitis virus; which is transmitted by Aedes; transmitted by Coquillettidia; and transmitted by Culex species of mosquitoes. The infection has symptom sudden onset of headache; has symptom high fever; has symptom chills; has symptom vomiting; has symptom disori…
Positive	Wrong	C0231528 MUSCLE PAIN (Myalgia) [Sign or Symptom]	C0085636 LIGHT SENSITIVITY (Photophobia) [Sign or Symptom]		'DOID:0050025'	'human granulocytic anaplasmosis'	A review on the eco-epidemiology and clinical management of human granulocytic anaplasmosis and its agent in Europe | SpringerLink	photosensitivity is not a common symptom	'An ehrlichiosis that results in infection located in granular leukocyte; has_material_basis_in Anaplasma phagocytophilum; which is transmitted by lone start tick (Amblyomma americanum ). The infection has symptom headache; has symptom muscle aches; has symptom fatigue; has symptom fever and has symptom rash. [https://www.ncbi.nlm.nih.gov/pubmed/25999228]'
Positive	Right	C0037011 SHOULDER PAIN (Shoulder Pain) [Sign or Symptom]	C0019559 Hip Pain (Hip joint pain) [Sign or Symptom]		'DOID:7148'	'rheumatoid arthritis'	Harrison 20 e chapter 351		'An arthritis that is an autoimmune disease which attacks healthy cells and tissue located_in joint. [http://en.wikipedia.org/wiki/Rheumatoid_arthritis; http://www.arthritis.org/disease-center.php?disease_id=31; http://www.mayoclinic.org/diseases-conditions/rheumatoid-arthritis/home/ovc-20197388; http://www.nlm.nih.gov/medlineplus/ency/article/000431.htm; http://www2.merriam-webster.com/cgi-bin/m…
Positive	Right	C0037011 SHOULDER PAIN (Shoulder Pain) [Sign or Symptom]	C0019559 Hip Pain (Hip joint pain) [Sign or Symptom]		'DOID:8398'	'osteoarthritis'	Harrison 20 e chapter 364		'An arthritis that has_material_basis_in worn out cartilage located_in joint. [http://en.wikipedia.org/wiki/Osteoarthritis; http://www.mayoclinic.com/health/osteoarthritis/DS00019; http://www.nlm.nih.gov/medlineplus/ency/article/000423.htm]'
Positive	Right	C0037011 SHOULDER PAIN (Shoulder Pain) [Sign or Symptom]	C0019559 Hip Pain (Hip joint pain) [Sign or Symptom]		'DOID:848'	'arthritis'	Harrison 20 e chapter 364		'A bone inflammation disease that involves a response to irritation or injury; characterized by joint pain; swelling; stiffness located_in joint. [http://en.wikipedia.org/wiki/Arthritis; http://www.arthritis.org/; http://www.nlm.nih.gov/medlineplus/ency/article/001243.htm; https://www.cdc.gov/arthritis/index.htm]'
Positive	Right	C0037011 SHOULDER PAIN (Shoulder Pain) [Sign or Symptom]	C0019559 Hip Pain (Hip joint pain) [Sign or Symptom]		'DOID:631'	'fibromyalgia'	Harrison 20 e chapter 366		'NA'
Positive	Right	C0015672 extreme fatigue (Fatigue) [Sign or Symptom]	C0004604 BACKACHE (Back Pain) [Sign or Symptom]		'DOID:1107'	'esophageal carcinoma'	Chapter 76 Harrison internal medicine 20 e.		'A esophageal cancer that has_material_basis_in abnormally proliferating cells derives_from epithelial cells. [http://en.wikipedia.org/wiki/Esophageal_cancer]'
Positive	Right	C0015672 extreme fatigue (Fatigue) [Sign or Symptom]	C0004604 BACKACHE (Back Pain) [Sign or Symptom]		'DOID:9471'	'meningitis'	Meningitis (who.int)		'A central nervous system disease that is characterized by an inflammation of the pia-arachnoid meninges. It can be caused by growth of bacteria; fungi; or parasites within the subarachnoid space or by the growth of bacteria or viruses within the meningeal or ependymal cells. [http://www.ncbi.nlm.nih.gov/books/bv.fcgi?rid=mmed.section.5162]'
Positive	Right	C0015672 extreme fatigue (Fatigue) [Sign or Symptom]	C0004604 BACKACHE (Back Pain) [Sign or Symptom]		'DOID:782'	'renal infectious disease'	Clinical epidemiology of infectious disease among patients with chronic kidney disease (nih.gov)		'NA'
Positive	Right	C0015672 extreme fatigue (Fatigue) [Sign or Symptom]	C0004604 BACKACHE (Back Pain) [Sign or Symptom]		'DOID:2394'	'ovarian cancer'	Chapter 85 Harrison internal medicine 20 e.		'A female reproductive organ cancer that is located_in the ovary. [http://www.cancer.gov/dictionary?CdrID=445074]'
Positive	Right	C0015672 extreme fatigue (Fatigue) [Sign or Symptom]	C0004604 BACKACHE (Back Pain) [Sign or Symptom]		'DOID:2377'	'multiple sclerosis'	Harrison 20 e chapter 436		'A demyelinating disease that involves damage to the fatty myelin sheaths around the axons of the brain and spinal cord resulting in demyelination and scarring. [http://en.wikipedia.org/wiki/Multiple_sclerosis; https://ghr.nlm.nih.gov/condition/multiple-sclerosis]'
Positive	Right	C0015672 extreme fatigue (Fatigue) [Sign or Symptom]	C0004604 BACKACHE (Back Pain) [Sign or Symptom]		'DOID:10283'	'prostate cancer'	Chapter 85 Harrison internal medicine 20 e.		'A male reproductive organ cancer that is located_in the prostate. [http://www.cancer.gov/dictionary?CdrID=445079]'
Positive	Wrong	C0015672 extreme fatigue (Fatigue) [Sign or Symptom]	C0004604 BACKACHE (Back Pain) [Sign or Symptom]		'DOID:10608'	'celiac disease'	Harrison 20 e page no 2251		'An autoimmune disease of gastrointestinal tract that is caused by a reaction located_in small intestine to gliadin; a prolamin (gluten protein) found in wheat; and similar proteins found in the crops of the tribe Triticeae. The disease is associated with HLA-DQ gene. It has_symptom abdominal pain; has_symptom constipation; has_symptom diarrhea; has_symptom nausea and vomiting; and has_symptom lo…
Positive	Wrong	C0015672 extreme fatigue (Fatigue) [Sign or Symptom]	C0004604 BACKACHE (Back Pain) [Sign or Symptom]		'DOID:8736'	'smallpox'	Chapter 185 Harrison internal medicine 20 e.		'A viral infectious disease that results in infection located in skin; has_material_basis_in Variola virus; which is transmitted by droplets from oral; nasal or pharyngeal mucosa; transmitted by contact with the body fluids; or transmitted by fomites. The infection results in formation of lesions; first on the face; hands and forearms and later on the trunk. [http://www.who.int/csr/disease/smallp…
Positive	Wrong	C0015672 extreme fatigue (Fatigue) [Sign or Symptom]	C0004604 BACKACHE (Back Pain) [Sign or Symptom]		'DOID:10176'	'neuroretinitis'	[Clinical features and etiologies of acute neuroretinitis in southern Tunisia] - PubMed (nih.gov)		'NA'
Positive	Right	C0015672 extreme fatigue (Fatigue) [Sign or Symptom]	C0004604 BACKACHE (Back Pain) [Sign or Symptom]		'DOID:2893'	'cervix carcinoma'	Chapter 85 Harrison internal medicine 20 e.		'A cervical cancer that is located_in the cervix uteri or located_in the cervical area and that has_material_basis_in abnormally proliferating cells derives_from epithelial cells. [http://en.wikipedia.org/wiki/Cervical_cancer]'
Positive	Right	C0015672 extreme fatigue (Fatigue) [Sign or Symptom]	C0004604 BACKACHE (Back Pain) [Sign or Symptom]		'DOID:3571'	'liver cancer'	Chapter 78 Harrison internal medicine 20 e.		'A hepatobiliary system cancer that is located_in the liver. [http://en.wikipedia.org/wiki/Liver]'
Positive	Right	C0015672 extreme fatigue (Fatigue) [Sign or Symptom]	C0004604 BACKACHE (Back Pain) [Sign or Symptom]		'DOID:7147'	'ankylosing spondylitis'	Chapter 355 Harrison internal medicine 20 e.		'A bone inflammation disease that results_in inflammation in the joints of the spine and pelvis. The disease has_symptom pain; has_symptom stiffness in the spine; has_symptom stiffness in the neck; has_symptom stiffness in the hips; has_symptom stiffness in the jaw and has_symptom stiffness in the rib cage. [http://en.wikipedia.org/wiki/Ankylosing_spondylitis; http://www.mayoclinic.com/health/ank…
Positive	Right	C0015672 extreme fatigue (Fatigue) [Sign or Symptom]	C0004604 BACKACHE (Back Pain) [Sign or Symptom]		'DOID:9970'	'obesity'	Harrison 20e Chapter 394 pg 2837		'An overnutrition that is characterized by excess body fat; traditionally defined as an elevated ratio of weight to height (specifically 30 kilograms per meter squared); has_material_basis_in a multifactorial etiology related to excess nutrition intake; decreased caloric utilization; and genetic susceptibility; and possibly medications and certain disorders of metabolism; endocrine function; and …
Positive	Wrong	C0015672 extreme fatigue (Fatigue) [Sign or Symptom]	C0004604 BACKACHE (Back Pain) [Sign or Symptom]		'DOID:2841'	'asthma'	Asthma Clinical Presentation: History, Physical Examination, Nonpulmonary Manifestations (medscape.com)		'A bronchial disease that is characterized by chronic inflammation and narrowing of the airways; which is caused by a combination of environmental and genetic factors. The disease has_symptom recurring periods of wheezing (a whistling sound while breathing); has_symptom chest tightness; has_symptom shortness of breath; has_symptom mucus production and has_symptom coughing. [http://www.nhlbi.nih.g…
Positive	Wrong	C0015672 extreme fatigue (Fatigue) [Sign or Symptom]	C0004604 BACKACHE (Back Pain) [Sign or Symptom]		'DOID:0050508'	'variola major'	Variola major - Clinical Features (nih.gov)		'A smallpox that results_in severe infection; located_in skin; has_material_basis_in Variola virus. The infection results_in_formation_of lesions. [http://www.who.int/csr/disease/smallpox/en/]'
Positive	Right	C0015672 extreme fatigue (Fatigue) [Sign or Symptom]	C0004604 BACKACHE (Back Pain) [Sign or Symptom]		'DOID:263'	'kidney cancer'	Signs and Symptoms of Kidney Cancer | Renal Cancer Signs		'A urinary system cancer that is located_in the kidney. [http://en.wikipedia.org/wiki/Kidney_cancer]'
Positive	Right	C0015672 extreme fatigue (Fatigue) [Sign or Symptom]	C0004604 BACKACHE (Back Pain) [Sign or Symptom]		'DOID:11258'	'cat-scratch disease'	Cat Scratch Disease (Cat Scratch Fever) Clinical Presentation: History, Physical Examination, Atypical Cat Scratch Disease (medscape.com)		A bartonellosis that results_in infection located_in lymph node; has_material_basis_in Bartonella henselae or has_material_basis_in Bartonella clarridgeiae; which are transmitted_by scratch or bite of a kitten; or transmitted_by contact of animal's saliva with an eye or through broken skin. The infection has_symptom regional lymphadenopathy; has_symptom headache; has_symptom chills; has_symptom b…
Positive	Right	C0015672 extreme fatigue (Fatigue) [Sign or Symptom]	C0004604 BACKACHE (Back Pain) [Sign or Symptom]		'DOID:0080784'	'urinary tract infection'	Clinical Presentations and Epidemiology of Urinary Tract Infections - PubMed (nih.gov)		'An urinary system disease that is characterized by an infection in any part of the urinary system; including the kidneys; ureters; bladder or urethra. [https://medlineplus.gov/urinarytractinfections.html; https://www.cdc.gov/antibiotic-use/community/for-patients/common-illnesses/uti.html; https://www.mayoclinic.org/diseases-conditions/urinary-tract-infection/symptoms-causes/syc-20353447]'
Positive	Right	C0015672 extreme fatigue (Fatigue) [Sign or Symptom]	C0004604 BACKACHE (Back Pain) [Sign or Symptom]		'DOID:9682'	'yellow fever'	Yellow fever (who.int)		'A viral infectious disease that results in infection; has_material_basis_in Yellow fever virus; which is transmitted by Aedes; transmitted by Haemagogus; or transmitted by Sabethes species of mosquitoes. The infection has symptom fever; has symptom muscle pain; has symptom backache; has symptom headache; has symptom shivers; has symptom loss of appetite; has symptom jaundice; and has symptom ble…
Positive	Wrong	C0015672 extreme fatigue (Fatigue) [Sign or Symptom]	C0004604 BACKACHE (Back Pain) [Sign or Symptom]	Harrison 20 e. 337 Cirrhosis and Its Complications Bruce R. Bacon	'DOID:2043'	'hepatitis B'	Hepatitis B (who.int)		'A viral infectious disease that results_in inflammation located_in liver; has_material_basis_in Hepatitis B virus; which is transmitted_by sexual contact; transmitted_by blood transfusions; and transmitted_by fomites like needles or syringes. The infection has_symptom fever; has_symptom fatigue; has_symptom loss of appetite; has_symptom nausea; has_symptom vomiting; has_symptom abdominal pain; h…
Positive	Right	C0015672 extreme fatigue (Fatigue) [Sign or Symptom]	C0004604 BACKACHE (Back Pain) [Sign or Symptom]		'DOID:631'	'fibromyalgia'	Harrison 20 e chapter 366		'NA'
Positive	Right	C0015672 extreme fatigue (Fatigue) [Sign or Symptom]	C0004604 BACKACHE (Back Pain) [Sign or Symptom]		'DOID:9538'	'multiple myeloma'	Signs and Symptoms of Multiple Myeloma (cancer.org)		'A myeloid neoplasm that is located_in the plasma cells in bone marrow. [http://en.wikipedia.org/wiki/Multiple_myeloma; http://www.cancer.gov/dictionary?CdrID=411384]'
Positive	Right	C0015672 extreme fatigue (Fatigue) [Sign or Symptom]	C0004604 BACKACHE (Back Pain) [Sign or Symptom]		'DOID:4001'	'ovarian carcinoma'	Ovarian Cancer Clinical Presentation: History, Physical Examination (medscape.com)		'An ovarian cancer that has_material_basis_in epithelial tissue and is located_in the ovary. [https://www.cancer.gov/types/ovarian]'
Positive	Right	C0015672 extreme fatigue (Fatigue) [Sign or Symptom]	C0004604 BACKACHE (Back Pain) [Sign or Symptom]		'DOID:219'	'colon cancer'	Harrison 20 e chapter 77		'A colorectal cancer that is located_in the colon. [http://www.cancer.gov/dictionary?CdrID=44237]'
Positive	Right	C0015672 extreme fatigue (Fatigue) [Sign or Symptom]	C0004604 BACKACHE (Back Pain) [Sign or Symptom]		'DOID:13133'	'HELLP syndrome'	Hellp Syndrome (preeclampsia.org)		'A severe pre-eclampsia characterized by hemolysis; elevated liver enzyme and low platelet count. [https://www.ncbi.nlm.nih.gov/pubmed/24400024; https://www.ncbi.nlm.nih.gov/pubmed/25879992]'
Positive	Wrong	C0015672 extreme fatigue (Fatigue) [Sign or Symptom]	C0004604 BACKACHE (Back Pain) [Sign or Symptom]		'DOID:8536'	'herpes zoster'	Clinical Overview of Herpes Zoster (Shingles) | CDC		'A viral infectious disease that results_in infection located_in nerve fiber; has_material_basis_in Human herpesvirus 3; which reactivates after appearing as chickenpox in childhood. The virus is transmitted_by direct contact with the rash; which can develop into chickenpox in newly-infected individuals. The infection has_symptom rash which is followed by blisters; has_symptom headache; has_sympt…
Positive	Wrong	C0015672 extreme fatigue (Fatigue) [Sign or Symptom]	C0004604 BACKACHE (Back Pain) [Sign or Symptom]		'DOID:1883'	'hepatitis C'	Harrison 20 e chapter 188		'A viral infectious disease that results_in inflammation located_in liver; has_material_basis_in Hepatitis C virus; which is transmitted_by blood from an infected person enters the body of an uninfected person. The infection has_symptom fever; has_symptom fatigue; has_symptom loss of appetite; has_symptom nausea; has_symptom vomiting; has_symptom abdominal pain; has_symptom clay-colored bowel mov…
Positive	Right	C0015672 extreme fatigue (Fatigue) [Sign or Symptom]	C0004604 BACKACHE (Back Pain) [Sign or Symptom]		'DOID:1909'	'melanoma'	Clinical Presentation and Staging of Melanoma - Cutaneous Melanoma - NCBI Bookshelf (nih.gov)		'A cell type cancer that has_material_basis_in abnormally proliferating cells derives_from melanocytes which are found in skin; the bowel and the eye. [http://en.wikipedia.org/wiki/Melanoma; https://www.ncbi.nlm.nih.gov/pubmed/22123420]'
Positive	Right	C0015672 extreme fatigue (Fatigue) [Sign or Symptom]	C0004604 BACKACHE (Back Pain) [Sign or Symptom]		'DOID:1612'	'breast cancer'	Breast Cancer Signs and Symptoms | Most Common Symptoms		'A thoracic cancer that originates in the mammary gland. [http://en.wikipedia.org/wiki/Breast_cancer; http://en.wikipedia.org/wiki/Mammary; http://www.cancer.gov/cancertopics/types/breast; http://www.nlm.nih.gov/medlineplus/breastcancer.html]'
Positive	Right	C0015672 extreme fatigue (Fatigue) [Sign or Symptom]	C0004604 BACKACHE (Back Pain) [Sign or Symptom]		'DOID:783'	'end stage renal disease'	End-Stage Renal Disease - StatPearls - NCBI Bookshelf (nih.gov)		'A chronic kidney disease is characterized by non-functioning kidneys; as the final stage in chronic kidney disease. [https://www.ncbi.nlm.nih.gov/books/NBK499861/]'
Positive	Right	C0015672 extreme fatigue (Fatigue) [Sign or Symptom]	C0004604 BACKACHE (Back Pain) [Sign or Symptom]		'DOID:1074'	'kidney failure'	Kidney failure (ESRD) - Causes, signs, and treatment | National Kidney Foundation		'A kidney disease characterized by the failure of the kidneys to adequately filter waste products from the blood. [http://en.wikipedia.org/wiki/Renal_failure; http://www.nlm.nih.gov/medlineplus/kidneyfailure.html]'
Positive	Right	C0015672 extreme fatigue (Fatigue) [Sign or Symptom]	C0004604 BACKACHE (Back Pain) [Sign or Symptom]		'DOID:9537'	'Lassa fever'	Lassa Fever | CDC		'A viral infectious disease that results_in infection; has_material_basis_in Lassa virus; which is transmitted_by multimammate rat of the genus Mastomys. The infection has_symptom fever; has_symptom retrosternal pain; has_symptom sore throat; has_symptom back pain; has_symptom cough; has_symptom abdominal pain; has_symptom vomiting; has_symptom diarrhea; has_symptom conjunctivitis; has_symptom fa…
Positive	Right	C0015672 extreme fatigue (Fatigue) [Sign or Symptom]	C0004604 BACKACHE (Back Pain) [Sign or Symptom]		'DOID:3905'	'lung carcinoma'	Lung Carcinoma - Pulmonary Disorders - MSD Manual Professional Edition (msdmanuals.com)		'A lung cancer that has_material_basis_in abnormally proliferating cells derives_from epithelial cells and is located_in the lungs and has_symptom cough and has_symptom chest discomfort or pain and has_symptom weight loss and has_symptom hemoptysis. [https://merck.com/mmpe/sec05/ch062/ch062b.html]'
Positive	Right	C0015672 extreme fatigue (Fatigue) [Sign or Symptom]	C0004604 BACKACHE (Back Pain) [Sign or Symptom]		'DOID:3702'	'cervical adenocarcinoma'	What Is Cervical Cancer? | Types of Cervical Cancer		'A cervix carcinoma that derives_from epithelial cells of glandular origin. [http://en.wikipedia.org/wiki/Adenocarcinoma]'
Positive	Right	C0015672 extreme fatigue (Fatigue) [Sign or Symptom]	C0004604 BACKACHE (Back Pain) [Sign or Symptom]		'DOID:4362'	'cervical cancer'	Basic Information About Cervical Cancer | CDC		'A female reproductive organ cancer that is located_in the cervix. [http://cancergenome.nih.gov/cancersselected/cervicalcancer; http://en.wikipedia.org/wiki/Cervical_cancer; http://www.cancer.gov/dictionary?CdrID=444973]'
Positive	Right	C0424755 FEVER (Fever) [Sign or Symptom]	C0042571 dizziness (Vertigo) [Sign or Symptom]		'DOID:9471'	'meningitis'	Meningitis (who.int)		'A central nervous system disease that is characterized by an inflammation of the pia-arachnoid meninges. It can be caused by growth of bacteria; fungi; or parasites within the subarachnoid space or by the growth of bacteria or viruses within the meningeal or ependymal cells. [http://www.ncbi.nlm.nih.gov/books/bv.fcgi?rid=mmed.section.5162]'
Positive	Right	C0424755 FEVER (Fever) [Sign or Symptom]	C0042571 dizziness (Vertigo) [Sign or Symptom]		'DOID:12883'	'hypochondriasis'	Hypochondriasis: considerations for ICD-11 - PubMed (nih.gov)		'A somatoform disorder that involves an excessive preoccupation or worry about having a serious illness. [http://en.wikipedia.org/wiki/Hypochondriasis]'
Positive	Right	C0424755 FEVER (Fever) [Sign or Symptom]	C0042571 dizziness (Vertigo) [Sign or Symptom]		'DOID:0080638'	'B-cell acute lymphoblastic leukemia'	Definition of B-cell acute lymphoblastic leukemia - NCI Dictionary of Cancer Terms - National Cancer Institute		'An acute lymphocytic leukemia characterized by too many B-cell lymphoblasts (immature white blood cells) in the bone marrow and blood. [https://www.cancer.gov/publications/dictionaries/cancer-terms/def/b-cell-acute-lymphoblastic-leukemia]'
Positive	Wrong	C0424755 FEVER (Fever) [Sign or Symptom]	C0042571 dizziness (Vertigo) [Sign or Symptom]		'DOID:9744'	'type 1 diabetes mellitus'	Harrison 20 e chapter 397 Diabetes Mellitus: Management and Therapies		'A diabetes mellitus that is characterized by destruction of pancreatic beta cells resulting in absent or extremely low insulin production. [http://en.wikipedia.org/wiki/Diabetes; http://en.wikipedia.org/wiki/Diabetes_mellitus_type_1]'
Positive	Right	C0424755 FEVER (Fever) [Sign or Symptom]	C0042571 dizziness (Vertigo) [Sign or Symptom]		'DOID:3055'	'paratyphoid fever'	UpToDate		'A primary bacterial infectious disease that results_in infection located_in intestine; has_material_basis_in Salmonella enterica subsp enterica serovar Paratyphi A; B or C; which are transmitted_by ingestion of contaminated food. The infection has_symptom fever; has_symptom headache; has_symptom abdominal pain; has_symptom malaise; has_symptom anorexia; has_symptom constipation; has_symptom rosy…
Positive	Right	C0424755 FEVER (Fever) [Sign or Symptom]	C0042571 dizziness (Vertigo) [Sign or Symptom]		'DOID:0080848'	'long COVID'	Characterizing long COVID in an international cohort: 7 months of symptoms and their impact - EClinicalMedicine (thelancet.com)		'A Coronavirus infectious disease that is characterized by long-term persistent and fluctuating symptoms; in individuals with COVID-19; persisting beyond three to four weeks; including the loss of the ability to smell and taste; breathlessness; fatigue; difficulty in breathing; difficulty concentrating; memory loss; confusion; headache; heart palpitations; chest pain; pain with deep breaths; dizz…
Positive	Right	C0424755 FEVER (Fever) [Sign or Symptom]	C0042571 dizziness (Vertigo) [Sign or Symptom]		'DOID:0050197'	'Brazilian hemorrhagic fever'	Brazilian hemorrhagic fever (Concept Id: C0343633) - MedGen - NCBI (nih.gov)		'A viral infectious disease that is a hemorrhagic fever; has_material_basis_in Sabia virus; which is transmitted by rodents. The infection has symptom fever; has symptom eye redness; has symptom fatigue; has symptom dizziness; has symptom muscle aches; has symptom loss of strength; and has symptom bleeding under the skin; internal organs; or from body orifices like the mouth; eyes or ears. [http:…
Positive	Right	C0424755 FEVER (Fever) [Sign or Symptom]	C0042571 dizziness (Vertigo) [Sign or Symptom]		'DOID:11729'	'Lyme disease'	Lyme disease - Symptoms and causes - Mayo Clinic		'A primary bacterial infectious disease that results_in infection; has_material_basis_in Borrelia burgdorferi; which is transmitted_by blacklegged tick (Ixodes scapularis) or transmitted_by western blacklegged tick (Ixodes pacificus). The infection has_symptom fever; has_symptom headache; has_symptom fatigue; and has_symptom skin rash called erythema migrans. If left untreated; infection can spre…
Positive	Right	C0424755 FEVER (Fever) [Sign or Symptom]	C0042571 dizziness (Vertigo) [Sign or Symptom]		'DOID:9588'	'encephalitis'	Encephalitis | Johns Hopkins Medicine		'A brain disease that is characterized as an acute inflammation of the brain with flu-like symptoms. [http://en.wikipedia.org/wiki/Encephalitis; http://www.mayoclinic.org/diseases-conditions/encephalitis/basics/definition/con-20021917; http://www.nlm.nih.gov/medlineplus/encephalitis.html]'
Positive	Wrong	C0424755 FEVER (Fever) [Sign or Symptom]	C0042571 dizziness (Vertigo) [Sign or Symptom]		'DOID:10459'	'common cold'	Harrison 20 e chapter 194 Common Viral Respiratory INFECTIONS	dizziness is rare in common cold	'An upper respiratory tract disease which involves inflammation of the mucous membranes of the nose; throat; eyes; and eustachian tubes with watery then purulent discharge. This is an acute contagious disease caused by rhinoviruses; human parainfluenza viruses; human respiratory syncytial virus; influenza viruses; adenoviruses; enteroviruses; or metapneumovirus. [http://www2.merriam-webster.com/c…
Positive	Right	C0424755 FEVER (Fever) [Sign or Symptom]	C0042571 dizziness (Vertigo) [Sign or Symptom]		'DOID:8857'	'lupus erythematosus'	Systemic Lupus Erythematosus - StatPearls - NCBI Bookshelf (nih.gov)		'An autoimmune disease that is characterized by a constellation of findings that include elevated antibodies to nuclear antigens; antiphospholipids; low complement levels; ulcers; non-scarring alopecia; renal or neurologic damage; and low white blood cell and platelet counts; has_symptom rashes; fatigue; arthritis; hair loss; seizures; and symptoms related to affected organs. [https://www.ncbi.nl…
Positive	Right	C0424755 FEVER (Fever) [Sign or Symptom]	C0042571 dizziness (Vertigo) [Sign or Symptom]		'DOID:9952'	'acute lymphoblastic leukemia'	What Is Acute Lymphocytic Leukemia (ALL)? | Acute Lymphocytic Leukemia (ALL) (cancer.org)		'A acute leukemia that is characterized by over production of lymphoblasts. [http://www.cancer.gov/dictionary?CdrID=46332]'
Positive	Wrong	C0424755 FEVER (Fever) [Sign or Symptom]	C0042571 dizziness (Vertigo) [Sign or Symptom]	Harrison 20 e. 337 Cirrhosis and Its Complications Bruce R. Bacon	'DOID:2043'	'hepatitis B'	Hepatitis B (who.int)		'A viral infectious disease that results_in inflammation located_in liver; has_material_basis_in Hepatitis B virus; which is transmitted_by sexual contact; transmitted_by blood transfusions; and transmitted_by fomites like needles or syringes. The infection has_symptom fever; has_symptom fatigue; has_symptom loss of appetite; has_symptom nausea; has_symptom vomiting; has_symptom abdominal pain; h…
Positive	Wrong	C0424755 FEVER (Fever) [Sign or Symptom]	C0042571 dizziness (Vertigo) [Sign or Symptom]		'DOID:631'	'fibromyalgia'	Harrison 20 e chapter 366		'NA'
Positive	Right	C0424755 FEVER (Fever) [Sign or Symptom]	C0042571 dizziness (Vertigo) [Sign or Symptom]		'DOID:1328'	'Rift Valley fever'	Rift Valley Fever | CDC		'A viral infectious disease that results_in infection; has_material_basis_in Rift Valley fever virus; which is transmitted_by Aedes mosquitoes. The virus affects domestic animals (cattle; buffalo; sheep; goats; and camels) and humans. The infection has_symptom jaundice; has_symptom vomiting blood; has_symptom passing blood in the feces; has_symptom ecchymoses (caused by bleeding in the skin); has…
Positive	Right	C0424755 FEVER (Fever) [Sign or Symptom]	C0042571 dizziness (Vertigo) [Sign or Symptom]		'DOID:14418'	'dracunculiasis'	Dracunculiasis (guinea-worm disease) (who.int)		'A parasitic helminthiasis infectious disease that involves parasitic infection by the larvae of the nematode Dracunculus medinensis; which are transmitted to humans by drinking water containing copepods infected with the larvae. The female; which contains larvae; burrows into the deeper connective tissues or adjacent to long bones or joints of the extremities. The worm emerges as a whitish filam…
Positive	Right	C0424755 FEVER (Fever) [Sign or Symptom]	C0042571 dizziness (Vertigo) [Sign or Symptom]		'DOID:1781'	'thyroid gland cancer'	What Is Thyroid Cancer?		'An endocrine gland cancer located in the thryoid gland located in the neck below the thyroid cartilage. [http://en.wikipedia.org/wiki/Thyroid_gland]'
Positive	Right	C0424755 FEVER (Fever) [Sign or Symptom]	C0042571 dizziness (Vertigo) [Sign or Symptom]		'DOID:0050192'	'Nipah virus encephalitis'	Nipah Virus (NiV) | CDC		'A viral infectious disease that results_in inflammation located_in brain; has_material_basis_in Nipah virus; which is transmitted_by direct contact with sick person or animals; or their contaminated tissues. The infection has_symptom dizziness; has_symptom drowsiness; has_symptom altered consciousness; has_symptom disorientation; and has_symptom coma. [https://www.cdc.gov/vhf/nipah/index.html; h…
Positive	Wrong	C0424755 FEVER (Fever) [Sign or Symptom]	C0042571 dizziness (Vertigo) [Sign or Symptom]		'DOID:127'	'leiomyoma'	Leiomyoma: Practice Essentials, Background, Pathophysiology (medscape.com)	Not a direct symptom	'A cell type benign neoplasm that is a benign tumor of smooth muscle cells. [http://en.wikipedia.org/wiki/Cancer; http://en.wikipedia.org/wiki/Leiomyoma]'
Positive	Right	C0424755 FEVER (Fever) [Sign or Symptom]	C0042571 dizziness (Vertigo) [Sign or Symptom]		'DOID:0080147'	'lymphoblastic lymphoma'	Lymphoblastic Lymphoma - StatPearls - NCBI Bookshelf (nih.gov)		'A lymphoma that has_material_basis_in immature malignant lymphocytes (lymphoblasts) committed to the B-cell or T-cell lineage and located_in primarily lymph nodes or located_in extranodal sites. [https://ncit.nci.nih.gov/ncitbrowser/ConceptReport.jsp?dictionary=NCI_Thesaurus&version=14.10d&code=C7055]'
Positive	Right	C0424755 FEVER (Fever) [Sign or Symptom]	C0042571 dizziness (Vertigo) [Sign or Symptom]		'DOID:974'	'upper respiratory tract disease'	Upper Respiratory Tract Infection - StatPearls - NCBI Bookshelf (nih.gov)		'A respiratory system disease which involves the upper respiratory tract. [http://en.wikipedia.org/wiki/Category:Upper_respiratory_tract_diseases; http://www.who.int/topics/respiratory_tract_diseases/en/]'
Positive	Right	C0424755 FEVER (Fever) [Sign or Symptom]	C0042571 dizziness (Vertigo) [Sign or Symptom]		'DOID:2050'	'acute maxillary sinusitis'	Maxilla Sinusitis - an overview | ScienceDirect Topics	Not a direct symptom	'A maxillary sinusitis which lasts for less than 4 weeks. [http://en.wikipedia.org/wiki/sinusitis; http://www.merck.com/mmhe/sec19/ch221/ch221i.html; http://www3.niaid.nih.gov/topics/sinusitis/overview.htm]'
Positive	Right	C0424755 FEVER (Fever) [Sign or Symptom]	C0042571 dizziness (Vertigo) [Sign or Symptom]		'DOID:12297'	'Vogt-Koyanagi-Harada disease'	Vogt-Koyanagi-Harada disease: review of a rare autoimmune disease targeting antigens of melanocytes | Orphanet Journal of Rare Diseases | Full Text (biomedcentral.com)		'An autoimmune disease that is caused by T helper cell mediated autoimmune attack of melanocytes resulting in inflammation of the inside of the eye; whitening of hair; skin pigment loss; and meningitis. [http://en.wikipedia.org/wiki/Vogt%E2%80%93Koyanagi%E2%80%93Harada_syndrome]'
Positive	Right	C0424755 FEVER (Fever) [Sign or Symptom]	C0042571 dizziness (Vertigo) [Sign or Symptom]		'DOID:1612'	'breast cancer'	Breast cancer - Symptoms and causes - Mayo Clinic		'A thoracic cancer that originates in the mammary gland. [http://en.wikipedia.org/wiki/Breast_cancer; http://en.wikipedia.org/wiki/Mammary; http://www.cancer.gov/cancertopics/types/breast; http://www.nlm.nih.gov/medlineplus/breastcancer.html]'
Positive	Right	C0424755 FEVER (Fever) [Sign or Symptom]	C0042571 dizziness (Vertigo) [Sign or Symptom]		'DOID:0050127'	'sinusitis'	Harrison 20 e chapter 31		'A paranasal sinus disease involving inflammation of the paranasal sinuses resulting from bacterial; fungal; viral infection; allergic or autoimmune issues. Symptoms can include fever; weakness; fatigue; cough and congestion. There may also be mucus drainage in the back of the throat; called postnasal drip. [http://en.wikipedia.org/wiki/sinusitis; http://ncit.nci.nih.gov/ncitbrowser/ConceptReport…
Positive	Right	C0424755 FEVER (Fever) [Sign or Symptom]	C0042571 dizziness (Vertigo) [Sign or Symptom]		'DOID:0060216'	'Cogan syndrome'	Cogan Syndrome - EyeWiki (aao.org)	Not a direct symptom	'An eye disease characterized by nonsyphilitic interstitial keratitis located_in cornea; has_symptom fever; has_symptom fatigue. [http://en.wikipedia.org/wiki/Cogan_syndrome]'
Positive	Right	C0424755 FEVER (Fever) [Sign or Symptom]	C0042571 dizziness (Vertigo) [Sign or Symptom]		'DOID:1278'	'tolosa-hunt syndrome'	Tolosa-Hunt Syndrome - StatPearls - NCBI Bookshelf (nih.gov)		'NA'
Positive	Right	C0424755 FEVER (Fever) [Sign or Symptom]	C0151786 MUSCLE WEAKNESS (Muscle Weakness) [Sign or Symptom]		'DOID:3133'	'acute porphyria'	Acute Porphyria - StatPearls - NCBI Bookshelf (nih.gov)		'A porphyria that has_symptom abdominal pain; has_symptom neuropathy; has_symptom autonomic instability and has_symptom psychosis. [http://en.wikipedia.org/wiki/Porphyria; http://www.merckmanuals.com/professional/endocrine_and_metabolic_disorders/porphyrias/acute_porphyrias.html]'
Positive	Right	C0424755 FEVER (Fever) [Sign or Symptom]	C0151786 MUSCLE WEAKNESS (Muscle Weakness) [Sign or Symptom]		'DOID:2377'	'multiple sclerosis'	Harrison 20 e chapter 436		'A demyelinating disease that involves damage to the fatty myelin sheaths around the axons of the brain and spinal cord resulting in demyelination and scarring. [http://en.wikipedia.org/wiki/Multiple_sclerosis; https://ghr.nlm.nih.gov/condition/multiple-sclerosis]'
Positive	Right	C0424755 FEVER (Fever) [Sign or Symptom]	C0151786 MUSCLE WEAKNESS (Muscle Weakness) [Sign or Symptom]		'DOID:9786'	'bulbar polio'	Bulbar Poliomyelitis - an overview | ScienceDirect Topics		'A paralytic poliomyelitis that results in destruction located in motor neurons of brainstem; has_material_basis_in Human poliovirus 1; has_material_basis_in Human poliovirus 2; or has_material_basis_in Human poliovirus 3; which are transmitted by ingestion of food or water contaminated with feces; or transmitted by direct contact with the oral secretions. The infection has symptom difficulty bre…
Positive	Right	C0424755 FEVER (Fever) [Sign or Symptom]	C0151786 MUSCLE WEAKNESS (Muscle Weakness) [Sign or Symptom]		'DOID:11260'	'rabies'	Rabies | CDC		'A viral infectious disease that results in inflammation located in brain or located in spinal cord; has_material_basis_in Rabies virus; which is transmitted by bite of an infected animal; or transmitted by contact of mucous membranes with saliva of an infected animal. The infection has symptom fever; has symptom headache; has symptom prickling or itching sensation at the site of bite; has sympto…
Positive	Right	C0424755 FEVER (Fever) [Sign or Symptom]	C0151786 MUSCLE WEAKNESS (Muscle Weakness) [Sign or Symptom]		'DOID:0080848'	'long COVID'	Characterizing long COVID in an international cohort: 7 months of symptoms and their impact - EClinicalMedicine (thelancet.com)		'A Coronavirus infectious disease that is characterized by long-term persistent and fluctuating symptoms; in individuals with COVID-19; persisting beyond three to four weeks; including the loss of the ability to smell and taste; breathlessness; fatigue; difficulty in breathing; difficulty concentrating; memory loss; confusion; headache; heart palpitations; chest pain; pain with deep breaths; dizz…
Positive	Right	C0424755 FEVER (Fever) [Sign or Symptom]	C0151786 MUSCLE WEAKNESS (Muscle Weakness) [Sign or Symptom]		'DOID:0050515'	'paralytic poliomyelitis'	Poliomyelitis (who.int)		'A poliomyelitis that results in destruction located in motor neurons of central nervous system; has_material_basis_in Human poliovirus 1; has_material_basis_in Human poliovirus 2; or has_material_basis_in Human poliovirus 3; which are transmitted by ingestion of food or water contaminated with feces; or transmitted by direct contact with the oral secretions. The infection has symptom loss of ref…
Positive	Right	C0424755 FEVER (Fever) [Sign or Symptom]	C0151786 MUSCLE WEAKNESS (Muscle Weakness) [Sign or Symptom]		'DOID:4953'	'poliomyelitis'	Poliomyelitis (who.int)		'A viral infectious disease that results in destruction located in motor neurons; has_material_basis_in Human poliovirus 1; has_material_basis_in Human poliovirus 2; or has_material_basis_in Human poliovirus 3; which are transmitted by ingestion of food or water contaminated with feces; or transmitted by direct contact with the oral secretions. The infection has symptom fever; has symptom sore th…
Positive	Right	C0424755 FEVER (Fever) [Sign or Symptom]	C0151786 MUSCLE WEAKNESS (Muscle Weakness) [Sign or Symptom]		'DOID:1324'	'lung cancer'	What Is Lung Cancer? | Types of Lung Cancer		'A respiratory system cancer that is located_in the lung. [http://en.wikipedia.org/wiki/Lung_cancer]'
Positive	Right	C0424755 FEVER (Fever) [Sign or Symptom]	C0151786 MUSCLE WEAKNESS (Muscle Weakness) [Sign or Symptom]		'DOID:13271'	'cutaneous porphyria'	Acute Porphyria - StatPearls - NCBI Bookshelf (nih.gov)		'NA'
Positive	Right	C0424755 FEVER (Fever) [Sign or Symptom]	C0151786 MUSCLE WEAKNESS (Muscle Weakness) [Sign or Symptom]		'DOID:13268'	'porphyria'	Acute Porphyria - StatPearls - NCBI Bookshelf (nih.gov)		'An inherited metabolic disorder that involves certain enzymes in the heme bio-synthetic pathway resulting in the overproduction and accumulation of the porphyrins. [http://en.wikipedia.org/wiki/Porphyria#Subtypes]'
Positive	Right	C0424755 FEVER (Fever) [Sign or Symptom]	C0151786 MUSCLE WEAKNESS (Muscle Weakness) [Sign or Symptom]		'DOID:10223'	'dermatomyositis'	Dermatomyositis - Symptoms and causes - Mayo Clinic		'A myositis that results_in inflammation located_in muscle or located_in skin where a skin rash is often seen prior to the onset of muscle weakness. The disease may result from either a viral infection or an autoimmune reaction. [http://en.wikipedia.org/wiki/Dermatomyositis; http://www.myositis.org/learn-about-myositis/types-of-myositis/dermatomyositis]'
Positive	Right	C0424755 FEVER (Fever) [Sign or Symptom]	C0151786 MUSCLE WEAKNESS (Muscle Weakness) [Sign or Symptom]		'DOID:2365'	'West Nile encephalitis'	West Nile encephalitis (nih.gov)		'A viral infectious disease that results in inflammation located in brain; has_material_basis_in West Nile virus; which is transmitted_by Culex; transmitted by Aedes; and transmitted_by Anopheles species of mosquitoes. The infection has_symptom high fever; has_symptom headache; has_symptom neck stiffness; has_symptom stupor; has_symptom disorientation; has_symptom coma; has_symptom tremors; has_s…
Positive	Right	C0424755 FEVER (Fever) [Sign or Symptom]	C0151786 MUSCLE WEAKNESS (Muscle Weakness) [Sign or Symptom]		'DOID:11920'	'tracheal cancer'	Tracheal Cancer - StatPearls - NCBI Bookshelf (nih.gov)		'A respiratory system cancer that is located_in the trachea. [http://en.wikipedia.org/wiki/Lung_cancer]'
Positive	Right	C0424755 FEVER (Fever) [Sign or Symptom]	C0151786 MUSCLE WEAKNESS (Muscle Weakness) [Sign or Symptom]		'DOID:3905'	'lung carcinoma'	Lung Carcinoma - Pulmonary Disorders - MSD Manual Professional Edition (msdmanuals.com)		'A lung cancer that has_material_basis_in abnormally proliferating cells derives_from epithelial cells and is located_in the lungs and has_symptom cough and has_symptom chest discomfort or pain and has_symptom weight loss and has_symptom hemoptysis. [https://merck.com/mmpe/sec05/ch062/ch062b.html]'
Positive	Right	C0424755 FEVER (Fever) [Sign or Symptom]	C0151786 MUSCLE WEAKNESS (Muscle Weakness) [Sign or Symptom]		'DOID:998'	'eosinophilia-myalgia syndrome'	Eosinophilia-Myalgia Syndrome - NORD (National Organization for Rare Disorders) (rarediseases.org)		'A hypereosinophilic syndrome that is characterized by subacute onset of myalgias and peripheral eosinophilia; followed by chronic neuropathy and skin induration. [https://rarediseases.org/rare-diseases/eosinophilia-myalgia-syndrome/; https://www.ncbi.nlm.nih.gov/pmc/articles/PMC3848710/]'
Positive	Right	C0037383 SNEEZING (Sneezing) [Sign or Symptom]	C0424755 FEVER (Fever) [Sign or Symptom]		'DOID:10460'	'nasopharyngitis'	Adult bacterial nasopharyngitis: a clinical entity? - PubMed (nih.gov)		'A nasopharyngeal disease which involves inflammation of the nasal passages and upper part of the pharynx. [http://medical-dictionary.thefreedictionary.com/nasopharyngitis; http://www.merriam-webster.com/medical/nasopharyngitis]'
Positive	Right	C0037383 SNEEZING (Sneezing) [Sign or Symptom]	C0424755 FEVER (Fever) [Sign or Symptom]		'DOID:0080600'	'COVID-19'	Coronavirus (who.int)		'A Coronavirus infection that is characterized by fever; cough and shortness of breath and that has_material_basis_in SARS-CoV-2. [https://www.cdc.gov/coronavirus/2019-ncov/about/index.html; https://www.ncbi.nlm.nih.gov/pubmed/?term=32007143; https://www.ncbi.nlm.nih.gov/pubmed/?term=32007145; https://www.ncbi.nlm.nih.gov/Taxonomy/Browser/wwwtax.cgi?id=2697049; https://www.who.int/emergencies/dis…
Positive	Right	C0037383 SNEEZING (Sneezing) [Sign or Symptom]	C0424755 FEVER (Fever) [Sign or Symptom]		'DOID:8596'	'scarlet fever'	Scarlet Fever: All You Need to Know | CDC		'An upper respiratory tract disease described as an acute contagious disease caused by Group A bacteria of the genus Streptococcus (especially various strains of S. pyogenes) and characterized by inflammation of the nose; throat; and mouth; generalized toxemia; and a red rash. [http://www2.merriam-webster.com/cgi-bin/mwmednlm?book=Medical&va=scarlet%20fever]'
Positive	Right	C0037383 SNEEZING (Sneezing) [Sign or Symptom]	C0424755 FEVER (Fever) [Sign or Symptom]		'DOID:8781'	'rubella'	Harrison 20 e chapter 201		'A viral infectious disease that results_in infection located_in skin; has_material_basis_in Rubella virus; which is transmitted_by droplet spread of oronasal secretions from the infected person through coughing and sneezing; and transmitted_by congenital method. The infection has_symptom rash on the face which spreads to the trunk and limbs; has_symptom fever; has_symptom lymphadenopathy; has_sy…
Positive	Right	C0037383 SNEEZING (Sneezing) [Sign or Symptom]	C0424755 FEVER (Fever) [Sign or Symptom]		'DOID:8622'	'measles'	Harrison 20 e chapter 200		'A viral infectious disease that results_in infection located_in skin; has_material_basis_in Measles virus; which is transmitted_by contact with oronasal secretions; or semen of an infected person. The infection has_symptom fever; has_symptom cough; has_symptom coryza; has_symptom conjunctivitis; and has_symptom maculopapular; erythematous rash. [http://en.wikipedia.org/wiki/Measles]'
Positive	Right	C0037383 SNEEZING (Sneezing) [Sign or Symptom]	C0424755 FEVER (Fever) [Sign or Symptom]		'DOID:1273'	'respiratory syncytial virus infectious disease'	RSV (Respiratory Syncytial Virus) | CDC		'A viral infectious disease that results_in infection located_in upper respiratory tract or located_in lower respiratory tract; has_material_basis_in Human respiratory syncytial virus; which is transmitted_by droplet spread of nasal secretions from an infected person while coughing or sneezing; or transmitted_by contaminated fomites. The infection has_symptom runny nose; has_symptom fever; has_sy…
Positive	Right	C0037383 SNEEZING (Sneezing) [Sign or Symptom]	C0424755 FEVER (Fever) [Sign or Symptom]		'DOID:10459'	'common cold'	Harrison 20 e chapter 194 Common Viral Respiratory INFECTIONS		'An upper respiratory tract disease which involves inflammation of the mucous membranes of the nose; throat; eyes; and eustachian tubes with watery then purulent discharge. This is an acute contagious disease caused by rhinoviruses; human parainfluenza viruses; human respiratory syncytial virus; influenza viruses; adenoviruses; enteroviruses; or metapneumovirus. [http://www2.merriam-webster.com/c…
Positive	Right	C0037383 SNEEZING (Sneezing) [Sign or Symptom]	C0424755 FEVER (Fever) [Sign or Symptom]		'DOID:1116'	'pertussis'	Whooping Cough (Pertussis) | CDC		'A commensal bacterial infectious disease that results_in inflammation located_in respiratory tract; has_material_basis_in Bordetella pertussis; or has_material_basis_in Bordetella parapertussis; which produce toxins that paralyze the cilia of the respiratory epithelial cells. The infection is characterized by a prolonged; high-pitched; deeply indrawn breath (whoop). [http://en.wikipedia.org/wiki…
Positive	Wrong	C0037383 SNEEZING (Sneezing) [Sign or Symptom]	C0424755 FEVER (Fever) [Sign or Symptom]		'DOID:10247'	'pleurisy'	Pleurisy: Symptoms, Causes, Tests and Treatment (clevelandclinic.org)		'A pleural disease that is characterized by inflammation of the pleura; the lining of the pleural cavity surrounding the lungs. [http://en.wikipedia.org/wiki/Pleurisy; http://www.merck.com/mmhe/sec04/ch052/ch052b.html#sb052_2]'
Positive	Wrong	C0037383 SNEEZING (Sneezing) [Sign or Symptom]	C0424755 FEVER (Fever) [Sign or Symptom]		'DOID:2957'	'pulmonary tuberculosis'	Tuberculosis (TB) | American Lung Association		'A tuberculosis that is a contagious disease located_in lungs. The infection has_symptom fever; has_symptom cough; has_symptom difficulty in breathing; has_symptom inflammatory infiltrations; has_symptom formation of tubercles; has_symptom caseation; has_symptom pleural effusion; and has_symptom fibrosis. [http://www.cdc.gov/tb/publications/factsheets/general/tb.htm; http://www2.merriam-webster.c…
Positive	Right	C0037383 SNEEZING (Sneezing) [Sign or Symptom]	C0424755 FEVER (Fever) [Sign or Symptom]		'DOID:0050211'	'swine influenza'	Key Facts about Swine Influenza (Swine Flu) in Pigs | CDC		'An influenza that results_in infection located_in respiratory tract of pigs and humans; has_material_basis_in Influenza C virus; or has_material_basis_in Influenza A virus subtypes (H1N1; H1N2; H3N1; H3N2; and H2N3); which are transmitted_by direct contact with infected pigs. The infection in humans has_symptom fever; has_symptom lethargy; has_symptom lack of appetite; has_symptom coughing; has_…
Positive	Right	C0037383 SNEEZING (Sneezing) [Sign or Symptom]	C0424755 FEVER (Fever) [Sign or Symptom]		'DOID:12132'	'granulomatosis with polyangiitis'	Granulomatosis with Polyangiitis (GPA, formerly called Wegener’s) (clevelandclinic.org)		'An autoimmune disease that is characterized by necrotizing granulomatous inflammation of the upper and lower respiratory tract; glomerulonephritis; vasculitis; and the presence of antineutrophil cytoplasmatic autoantibodies (ANCAs) in patient sera; and is located_in lung; located_in kidney; located_in skin resulting from an autoimmune attack by antineutrophil cytoplasmic antibodies against small…
Positive	Right	C0037383 SNEEZING (Sneezing) [Sign or Symptom]	C0424755 FEVER (Fever) [Sign or Symptom]		'DOID:8659'	'chickenpox'	Chickenpox (Varicella) | CDC		'A viral infectious disease that results_in infection located_in skin; has_material_basis_in Human herpesvirus 3; which is transmitted_by direct contact with secretions from the rash; or transmitted_by droplet spread of respiratory secretions. The infection has_symptom anorexia; has_symptom myalgia; has_symptom nausea; has_symptom fever; has_symptom headache; has_symptom sore throat; and has_symp…
Positive	Wrong	C0037383 SNEEZING (Sneezing) [Sign or Symptom]	C0424755 FEVER (Fever) [Sign or Symptom]		'DOID:399'	'tuberculosis'	Tuberculosis (TB) | American Lung Association		'A primary bacterial infectious disease that is located_in lungs; located_in lymph nodes; located_in pericardium; located_in brain; located_in pleura or located_in gastrointestinal tract; has_material_basis_in Mycobacterium tuberculosis; which is transmitted_by droplets released into the air when an infected person coughs or sneezes. [http://www.merckmanuals.com/home/sec17/ch193/ch193a.html; http…
Positive	Right	C0037383 SNEEZING (Sneezing) [Sign or Symptom]	C0424755 FEVER (Fever) [Sign or Symptom]		'DOID:8568'	'infectious mononucleosis'	About Mono (Infectious Mononucleosis) | CDC		'A viral infectious disease that results in inflammation; located in pharynx; has_material_basis_in Human herpesvirus 4 and has symptom fever; has symptom fatigue; has symptom lymphadenopathy; and has symptom splenomegaly. [http://en.wikipedia.org/wiki/Infectious_mononucleosis; http://www.cdc.gov/ncidod/diseases/ebv.htm]'
Positive	Right	C0037383 SNEEZING (Sneezing) [Sign or Symptom]	C0424755 FEVER (Fever) [Sign or Symptom]		'DOID:974'	'upper respiratory tract disease'	Upper Respiratory Tract Infection - StatPearls - NCBI Bookshelf (nih.gov)		'A respiratory system disease which involves the upper respiratory tract. [http://en.wikipedia.org/wiki/Category:Upper_respiratory_tract_diseases; http://www.who.int/topics/respiratory_tract_diseases/en/]'
Positive	Right	C0042571 dizziness (Vertigo) [Sign or Symptom]	C0004134 ATAXIA (Ataxia) [Sign or Symptom]		'DOID:963'	'episodic ataxia'	Episodic Ataxias: Clinical and Genetic Features (nih.gov)		'A hereditary ataxia characterized by sporadic bouts of ataxia with or without continuous muscle movement. [http://en.wikipedia.org/wiki/Episodic_ataxia; http://ghr.nlm.nih.gov/condition/episodic-ataxia]'
Positive	Right	C0042571 dizziness (Vertigo) [Sign or Symptom]	C0004134 ATAXIA (Ataxia) [Sign or Symptom]		'DOID:12986'	'leukostasis'	Leukostasis | Radiology Reference Article | Radiopaedia.org		'NA'
Positive	Right	C0042571 dizziness (Vertigo) [Sign or Symptom]	C0004134 ATAXIA (Ataxia) [Sign or Symptom]		'DOID:3522'	'lateral medullary syndrome'	Lateral and Medial Medullary Infarction | Stroke (ahajournals.org)		A brain stem infarction that is characterized by hoarseness; dizziness; nausea; located_in the lateral part of the medulla oblongata that develops from a blockage in the posterior inferior cerebellar artery or one of its branches or of the vertebral artery; has_symptom vertigo; has_symptom ipsilateral cerebellar signs; has_symptom contralateral sensory deficits of limbs and torso; has_symptom ips…
Positive	Right	C0042571 dizziness (Vertigo) [Sign or Symptom]	C0004134 ATAXIA (Ataxia) [Sign or Symptom]		'DOID:3602'	'toxic encephalopathy'	Toxic Encephalopathy (nih.gov)		'A nervous system disease that results from exposure to neurotoxicants and is characterized by an altered mental status; memory loss; and visual problems. [http://www.ncbi.nlm.nih.gov/pmc/articles/PMC3521923/; https://en.wikipedia.org/wiki/Toxic_encephalopathy]'
Positive	Right	C0042571 dizziness (Vertigo) [Sign or Symptom]	C0004134 ATAXIA (Ataxia) [Sign or Symptom]		'DOID:6713'	'cerebrovascular disease'	Cerebrovascular Disease – Classifications, Symptoms, Diagnosis and Treatments (aans.org)	If dysphagia or regurgitation is considered as sym then right	'An vascular disease that is characterized by dysfunction of the blood vessels supplying the brain. [http://en.wikipedia.org/wiki/Cerebrovascular_disease; http://www.ncbi.nlm.nih.gov/books/NBK378/]'
Positive	Wrong	C0426484 Throat symptom [Sign or Symptom]	C0006625 CACHEXIA (Cachexia) [Sign or Symptom]		'DOID:12328'	'marasmus'	Marasmus - StatPearls - NCBI Bookshelf (nih.gov)		'A protein-energy malnutrition that is characterized by severe caloric deprivation; has_symptom emaciation; decreased height and weight gain; and decreased metabolism with hypothermia; bradycardia; and constipation; and has_material_basis_in severe caloric deprivation. [https://www.jpedhc.org/article/S0891-5245(96)90071-1/pdf]'
Positive	Right	C0000729 ABDOMINAL CRAMP (Abdominal Cramps) [Sign or Symptom]	C0011991 DIARRHOEA (Diarrhea) [Sign or Symptom]		'DOID:10718'	'giardiasis'	Giardia | Parasites | CDC		'A parasitic protozoa infectious disease that involves infection of the small intestine by a single-celled enteric protozoan parasite Giardia intestinalis. The symptoms include greasy and malodorous stools; diarrhea; abdominal pain; bloating; nausea; and vomiting. [http://en.wikipedia.org/wiki/Giardiasis; http://www.dpd.cdc.gov/DPDx/HTML/Giardiasis.htm]'
Positive	Right	C0000729 ABDOMINAL CRAMP (Abdominal Cramps) [Sign or Symptom]	C0011991 DIARRHOEA (Diarrhea) [Sign or Symptom]		'DOID:0050140'	'acute diarrhea'	Acute Diarrhea in Adults - American Family Physician (aafp.org)		'A diarrhea that is of rapid onset and course characterized by frequent loose or liquid bowel movements. Acute diarrhea is a common cause of death in developing countries and the second most common cause of infant deaths worldwide. [http://en.wikipedia.org/wiki/Diarrhea]'
Positive	Right	C0000729 ABDOMINAL CRAMP (Abdominal Cramps) [Sign or Symptom]	C0011991 DIARRHOEA (Diarrhea) [Sign or Symptom]		'DOID:8577'	'ulcerative colitis'	Harrison 20e Chapter 319		'A colitis that is predominantly confined to the mucosa located_in colon and includes characteristic ulcers; or open sores. [MESH:D003093; http://en.wikipedia.org/wiki/Ulcerative_colitis]'
Positive	Right	C0000729 ABDOMINAL CRAMP (Abdominal Cramps) [Sign or Symptom]	C0011991 DIARRHOEA (Diarrhea) [Sign or Symptom]		'DOID:3660'	'wheat allergy'	Wheat allergy - Symptoms and causes - Mayo Clinic		'A food allergy that develops_from exposure to and particularly consumption of wheat; and has_symptom that are both gastrointestinal and nongastrointestinal in nature; such as diarrhea; mouth and throat irritation; headache; hives; skin rashes; and anaphylaxis. [https://www.mayoclinic.org/diseases-conditions/wheat-allergy/symptoms-causes/syc-20378897]'
Positive	Right	C0000729 ABDOMINAL CRAMP (Abdominal Cramps) [Sign or Symptom]	C0011991 DIARRHOEA (Diarrhea) [Sign or Symptom]		'DOID:727'	'premenstrual tension'	PMS (premenstrual syndrome) - NHS (www.nhs.uk)		'NA'
Positive	Right	C0000729 ABDOMINAL CRAMP (Abdominal Cramps) [Sign or Symptom]	C0011991 DIARRHOEA (Diarrhea) [Sign or Symptom]		'DOID:1949'	'cholecystitis'	Cholecystitis: Practice Essentials, Background, Pathophysiology (medscape.com)		'A cholangitis that is characterized by an inflammation that is located in the gallbladder. [http://en.wikipedia.org/wiki/Cholecystitis; http://www2.merriam-webster.com/cgi-bin/mwmednlm]'
Positive	Right	C0000729 ABDOMINAL CRAMP (Abdominal Cramps) [Sign or Symptom]	C0011991 DIARRHOEA (Diarrhea) [Sign or Symptom]		'DOID:13622'	'campylobacteriosis'	Campylobacter (Campylobacteriosis) | Campylobacter | CDC		'A primary bacterial infectious disease that results_in infection located_in intestine; has_material_basis_in Campylobacter jejuni; which is transmitted_by ingestion of contaminated food or water or transmitted_by contact with infected people or animals. The infection has_symptom diarrhea or has_symptom dysentery; has_symptom abdominal cramps and pain; and has_symptom fever. [http://en.wikipedia.…
Positive	Right	C0000729 ABDOMINAL CRAMP (Abdominal Cramps) [Sign or Symptom]	C0011991 DIARRHOEA (Diarrhea) [Sign or Symptom]		'DOID:12384'	'dysentery'	Dysentery - NHS (www.nhs.uk)		'An intestinal infectious disease that involves inflammation of the intestines; especially colon; due to chemical irritants; bacteria; protozoa; or parasitic worms; which results in severe diarrhea with passage of mucus and blood. [http://en.wikipedia.org/wiki/Diarrhea#Types_of_diarrhea; http://en.wikipedia.org/wiki/Dysentery; http://www.who.int/topics/dysentery/en/; http://www2.merriam-webster.c…
Positive	Right	C0000729 ABDOMINAL CRAMP (Abdominal Cramps) [Sign or Symptom]	C0011991 DIARRHOEA (Diarrhea) [Sign or Symptom]		'DOID:2326'	'gastroenteritis'	Symptoms & Causes of Viral Gastroenteritis (“Stomach Flu”) | NIDDK (nih.gov)		'A gastrointestinal system infectious disease that involves inflammation of the lining of the stomach and small and large intestines; which is caused by viruses; bacteria; or parasites. Chemicals and drugs also cause gastroenteritis. The symptoms include diarrhea; loss of appetite; nausea; vomiting; cramps; and discomfort in the abdomen. [http://www.merck.com/mmhe/sec09/ch122/ch122a.html]'
Positive	Right	C0000729 ABDOMINAL CRAMP (Abdominal Cramps) [Sign or Symptom]	C0011991 DIARRHOEA (Diarrhea) [Sign or Symptom]		'DOID:0060859'	'salmonellosis'	Salmonella Homepage | CDC		'A primary bacterial infectious disease caused by the bacteria of the genus Salmonella. It has sypmtoms diarrhea; fever; vomiting; and abdominal cramps 12 to 72 hours after infection. In most cases; the illness lasts four to seven days; and most people recover without treatment. [https://www.cdc.gov/salmonella/general/index.html; https://www.foodsafety.gov/poisoning/causes/bacteriaviruses/salmone…
Positive	Right	C0917801 INSOMNIA (Sleeplessness) [Sign or Symptom]	C0000729 ABDOMINAL CRAMP (Abdominal Cramps) [Sign or Symptom]		'DOID:11199'	'hypoparathyroidism'	Hypoparathyroidism: Practice Essentials, Pathophysiology, Epidemiology (medscape.com)		'A parathyroid gland disease characterized by decreased function of parathyroid glands with underproduction of parathyroid hormone (PTH); leading to abnormally low ionized calcium levels in the blood. [http://en.wikipedia.org/wiki/Hypoparathyroidism; http://ghr.nlm.nih.gov/glossary=hypoparathyroidism; http://www.mayoclinic.org/diseases-conditions/hypoparathyroidism/basics/definition/con-20030780?…
Positive	Wrong	C0039070 FAINT (Syncope) [Sign or Symptom]	C0011991 DIARRHOEA (Diarrhea) [Sign or Symptom]		'DOID:0060224'	'atrial fibrillation'	Atrial Fibrillation: Practice Essentials, Background, Pathophysiology (medscape.com)	Post palpitational diuresis is common not diarrhoea, it can be secondary to drugs used in AF	A heart conduction disease that is characterized by uncoordinated electrical activity in the heart's upper chambers (the atria); which causes the heartbeat to become fast and irregular and has symptoms palpitations; weakness; fatigue; lightheadedness; dizziness; confusion; shortness of breath and chest pain. [http://en.wikipedia.org/wiki/Atrial_fibrillation; http://www.mayoclinic.org/diseases-con…
Positive	Wrong	C0039070 FAINT (Syncope) [Sign or Symptom]	C0011991 DIARRHOEA (Diarrhea) [Sign or Symptom]		'DOID:2355'	'anemia'	[Clinical manifestations of anemia syndrome and its significance in the course of chronic heart failure in elderly patients] - PubMed (nih.gov)	Anemia is not a disease but a manifestation of disease	'A hematopoietic system disease that is characterized by a decrease in the normal number of red blood cells. [http://en.wikipedia.org/wiki/Anemia; http://www.nhlbi.nih.gov/health/health-topics/topics/anemia/]'
Positive	Wrong	C0039070 FAINT (Syncope) [Sign or Symptom]	C0011991 DIARRHOEA (Diarrhea) [Sign or Symptom]		'DOID:0060513'	'fish allergy'	Fish Allergy | Causes, Symptoms & Treatment | ACAAI Public Website		'A food allergy triggered by fish. [https://acaai.org/allergies/types/food-allergies/types-food-allergy/fish-allergy; https://www.ncbi.nlm.nih.gov/pubmed/24795722; https://www.ncbi.nlm.nih.gov/pubmed/30323632]'
Positive	Wrong	C0039070 FAINT (Syncope) [Sign or Symptom]	C0011991 DIARRHOEA (Diarrhea) [Sign or Symptom]		'DOID:4376'	'milk allergy'	Milk Allergy | Causes, Symptoms & Treatment | ACAAI Public Website		A food allergy that results in adverse immune reaction to one or more of the proteins in cow's milk and/or the milk of other animals; which are normally harmless to the non-allergic individual. [http://en.wikipedia.org/wiki/Milk_hypersensitivity]
Positive	Right	C0039070 FAINT (Syncope) [Sign or Symptom]	C0011991 DIARRHOEA (Diarrhea) [Sign or Symptom]		'DOID:0111154'	'postural orthostatic tachycardia syndrome'	Postural tachycardia syndrome (PoTS) - NHS (www.nhs.uk)		'A heart conduction disease characterized by orthostatic intolerance that has_material_basis_in heterozygous mutation in the SLC6A2 gene on chromosome 16q12.2. [https://rarediseases.info.nih.gov/diseases/9597/postural-orthostatic-tachycardia-syndrome; https://www.ncbi.nlm.nih.gov/pubmed/23580201]'
Positive	Wrong	C0039070 FAINT (Syncope) [Sign or Symptom]	C0011991 DIARRHOEA (Diarrhea) [Sign or Symptom]		'DOID:9993'	'hypoglycemia'	Low Blood Glucose (Hypoglycemia) | NIDDK (nih.gov)	Diarrhea is not a common symptom	'A glucose metabolism disease that is characterized by abnormally low levels of blood glucose. [https://www.niddk.nih.gov/health-information/diabetes/overview/preventing-problems/low-blood-glucose-hypoglycemia]'
Positive	Wrong	C0039070 FAINT (Syncope) [Sign or Symptom]	C0011991 DIARRHOEA (Diarrhea) [Sign or Symptom]		'DOID:0060521'	'cow milk allergy'	Cow Milk Allergy - StatPearls - NCBI Bookshelf (nih.gov)		'A milk allergy triggered by Bos taurus milk. [https://www.ncbi.nlm.nih.gov/pubmed/31083388]'
Positive	Wrong	C0039070 FAINT (Syncope) [Sign or Symptom]	C0011991 DIARRHOEA (Diarrhea) [Sign or Symptom]		'DOID:12642'	'hiatus hernia'	Hiatus hernia - NHS (www.nhs.uk)		'NA'
Positive	Wrong	C0039070 FAINT (Syncope) [Sign or Symptom]	C0011991 DIARRHOEA (Diarrhea) [Sign or Symptom]		'DOID:3663'	'cutaneous mastocytosis'	Mastocytosis: Introduction | Cancer.Net	Not a common association	'NA'
Positive	Wrong	C0039070 FAINT (Syncope) [Sign or Symptom]	C0011991 DIARRHOEA (Diarrhea) [Sign or Symptom]		'DOID:12140'	'Chagas disease'	CDC - Chagas Disease	Diarrhea is not a common symptom. Constipation is.	'A trypanosomiasis that is a tropical parasitic disease caused by the flagellate protozoan Trypanosoma cruzi; which is transmitted to humans and other mammals by an insect vector; the blood-sucking assassin bugs of the subfamily Triatominae (family Reduviidae); most commonly species belonging to the Triatoma; Rhodnius; and Panstrongylus genera. The symptoms include fever; fatigue; body aches; hea…
Positive	Wrong	C0039070 FAINT (Syncope) [Sign or Symptom]	C0011991 DIARRHOEA (Diarrhea) [Sign or Symptom]		'DOID:10459'	'common cold'	Harrison 20 e chapter 194 Common Viral Respiratory INFECTIONS	Diarrhea is not a common symptom. Constipation is.	'An upper respiratory tract disease which involves inflammation of the mucous membranes of the nose; throat; eyes; and eustachian tubes with watery then purulent discharge. This is an acute contagious disease caused by rhinoviruses; human parainfluenza viruses; human respiratory syncytial virus; influenza viruses; adenoviruses; enteroviruses; or metapneumovirus. [http://www2.merriam-webster.com/c…
Positive	Wrong	C0039070 FAINT (Syncope) [Sign or Symptom]	C0011991 DIARRHOEA (Diarrhea) [Sign or Symptom]		'DOID:3665'	'diffuse cutaneous mastocytosis'	Diffuse cutaneous mastocytosis: analysis of 10 cases and a brief review of the literature - PubMed (nih.gov)	Diarrhea is not a common symptom. Constipation is.	'NA'
Positive	Right	C0039070 FAINT (Syncope) [Sign or Symptom]	C0011991 DIARRHOEA (Diarrhea) [Sign or Symptom]		'DOID:7998'	'hyperthyroidism'	Hyperthyroidism (Overactive Thyroid) | NIDDK (nih.gov)		'A thyroid gland disease that involves an over production of thyroid hormone. [https://www.niddk.nih.gov/health-information/endocrine-diseases/hyperthyroidism]'
Positive	Right	C0039070 FAINT (Syncope) [Sign or Symptom]	C0011991 DIARRHOEA (Diarrhea) [Sign or Symptom]		'DOID:5844'	'myocardial infarction'	Myocardial Infarction: Practice Essentials, Background, Definitions (medscape.com)		'A coronary artery disease characterized by myocardial cell death (myocardial necrosis) due to prolonged ischaemia. [https://en.wikipedia.org/wiki/Myocardial_infarction; https://www.ncbi.nlm.nih.gov/pubmed/17951287]'
Positive	Right	C0039070 FAINT (Syncope) [Sign or Symptom]	C0011991 DIARRHOEA (Diarrhea) [Sign or Symptom]		'DOID:349'	'systemic mastocytosis'	Systemic mastocytosis | Genetic and Rare Diseases Information Center (GARD) – an NCATS Program (nih.gov)		'NA'
Positive	Right	C0039070 FAINT (Syncope) [Sign or Symptom]	C0011991 DIARRHOEA (Diarrhea) [Sign or Symptom]		'DOID:0060495'	'shellfish allergy'	Shellfish Allergy | Causes, Symptoms & Treatment | ACAAI Public Website		'A food allergy triggered by Crustacea or Mollusca. [https://www.ncbi.nlm.nih.gov/pubmed/28027402; https://www.ncbi.nlm.nih.gov/pubmed/29858102; https://www.ncbi.nlm.nih.gov/pubmed/30893087]'
Positive	Right	C0039070 FAINT (Syncope) [Sign or Symptom]	C0011991 DIARRHOEA (Diarrhea) [Sign or Symptom]		'DOID:1060'	'Hartnup disease'	Hartnup Disease - Pediatrics - MSD Manual Professional Edition (msdmanuals.com)		'An amino acid metabolic disorder that is caused by abnormalities of the renal tubules and is characterized especially by aminoaciduria involving only monocarboxylic monoamines; a dry red scaly rash; and episodic muscular incoordination due to the effects of the disease on the cerebellum. [http://www2.merriam-webster.com/cgi-bin/mwmednlm?book=Medical&va=Hartnup]'
Positive	Right	C0039070 FAINT (Syncope) [Sign or Symptom]	C0011991 DIARRHOEA (Diarrhea) [Sign or Symptom]		'DOID:4377'	'egg allergy'	Egg Allergy | Causes, Symptoms & Treatment | ACAAI Public Website		'A food allergy that is an allergy or hypersensitivity to dietary substances from the yolk or whites of eggs; causing an overreaction of the immune system which may lead to severe physical symptoms. [http://en.wikipedia.org/wiki/Allergy#Foods]'
Positive	Wrong	C0039070 FAINT (Syncope) [Sign or Symptom]	C0011991 DIARRHOEA (Diarrhea) [Sign or Symptom]		'DOID:1459'	'hypothyroidism'	Hypothyroidism - Symptoms and causes - Mayo Clinic	Not a common direct symptom	'A thyroid gland disease which involves an underproduction of thyroid hormone. [https://medlineplus.gov/hypothyroidism.html]'
Positive	Right	C0039070 FAINT (Syncope) [Sign or Symptom]	C0011991 DIARRHOEA (Diarrhea) [Sign or Symptom]		'DOID:3044'	'food allergy'	Food allergy - Symptoms and causes - Mayo Clinic		A hypersensitivity reaction type I disease that is an abnormal response to a food; triggered by the body's immune system. [http://www.niaid.nih.gov/topics/foodAllergy/understanding/Pages/whatIsIt.aspx]
Positive	Right	C0039070 FAINT (Syncope) [Sign or Symptom]	C0011991 DIARRHOEA (Diarrhea) [Sign or Symptom]		'DOID:350'	'mastocytosis'	Mastocytosis: Background, Pathophysiology, Etiology (medscape.com)		'NA'
Positive	Right	C0751295 MEMORY LOSS (Memory Loss) [Sign or Symptom]	C0040822 Shakes (Tremor) [Sign or Symptom]		'DOID:12176'	'goiter'	Goiter: Causes, Risk Factors, Symptoms, Diagnosis & Treatment (clevelandclinic.org)		'A thyroid gland disease that involves an abnormal enlargement of the thyroid gland. [http://www.thyroid.org/patients/patient_brochures/goiter.html]'
Positive	Right	C0751295 MEMORY LOSS (Memory Loss) [Sign or Symptom]	C0040822 Shakes (Tremor) [Sign or Symptom]		'DOID:936'	'brain disease'	Brain Diseases - American Brain Foundation		'A central nervous system disease that is located_in the brain. [https://medlineplus.gov/braindiseases.html]'
Positive	Right	C0751295 MEMORY LOSS (Memory Loss) [Sign or Symptom]	C0040822 Shakes (Tremor) [Sign or Symptom]		'DOID:0050025'	'human granulocytic anaplasmosis'	Human Granulocytic Anaplasmosis (nih.gov)		'An ehrlichiosis that results in infection located in granular leukocyte; has_material_basis_in Anaplasma phagocytophilum; which is transmitted by lone start tick (Amblyomma americanum ). The infection has symptom headache; has symptom muscle aches; has symptom fatigue; has symptom fever and has symptom rash. [https://www.ncbi.nlm.nih.gov/pubmed/25999228]'
Positive	Right	C0424755 FEVER (Fever) [Sign or Symptom]	C0751295 MEMORY LOSS (Memory Loss) [Sign or Symptom]		'DOID:8476'	'Whipple disease'	Whipple Disease: Background, Pathophysiology, Etiology (medscape.com)		'NA'
Positive	Right	C0424755 FEVER (Fever) [Sign or Symptom]	C0751295 MEMORY LOSS (Memory Loss) [Sign or Symptom]		'DOID:0080848'	'long COVID'	Characterizing long COVID in an international cohort: 7 months of symptoms and their impact - EClinicalMedicine (thelancet.com)		'A Coronavirus infectious disease that is characterized by long-term persistent and fluctuating symptoms; in individuals with COVID-19; persisting beyond three to four weeks; including the loss of the ability to smell and taste; breathlessness; fatigue; difficulty in breathing; difficulty concentrating; memory loss; confusion; headache; heart palpitations; chest pain; pain with deep breaths; dizz…
Positive	Right	C0424755 FEVER (Fever) [Sign or Symptom]	C0751295 MEMORY LOSS (Memory Loss) [Sign or Symptom]		'DOID:5082'	'liver cirrhosis'	Harrison 20 e. 337 Cirrhosis and Its Complications Bruce R. Bacon		'NA'
Positive	Right	C0424755 FEVER (Fever) [Sign or Symptom]	C0751295 MEMORY LOSS (Memory Loss) [Sign or Symptom]		'DOID:0050025'	'human granulocytic anaplasmosis'	Human Granulocytic Anaplasmosis (nih.gov)		'An ehrlichiosis that results in infection located in granular leukocyte; has_material_basis_in Anaplasma phagocytophilum; which is transmitted by lone start tick (Amblyomma americanum ). The infection has symptom headache; has symptom muscle aches; has symptom fatigue; has symptom fever and has symptom rash. [https://www.ncbi.nlm.nih.gov/pubmed/25999228]'
Positive	Right	C0424755 FEVER (Fever) [Sign or Symptom]	C0013395 DYSPEPSIA (Dyspepsia) [Sign or Symptom]		'DOID:2394'	'ovarian cancer'	Chapter 85 Harrison internal medicine 20 e.		'A female reproductive organ cancer that is located_in the ovary. [http://www.cancer.gov/dictionary?CdrID=445074]'
Positive	Right	C0424755 FEVER (Fever) [Sign or Symptom]	C0013395 DYSPEPSIA (Dyspepsia) [Sign or Symptom]		'DOID:2074'	'intestinal perforation'	Intestinal Perforation - StatPearls - NCBI Bookshelf (nih.gov)		'NA'
Positive	Right	C0015230 Exanthema [Sign or Symptom]	C0424755 FEVER (Fever) [Sign or Symptom]		'DOID:11103'	'rickettsialpox'	Rickettsialpox - Infections - MSD Manual Consumer Version (msdmanuals.com)		'A spotted fever that has_material_basis_in Rickettsia akari; which is transmitted_by house mouse mite (Liponyssoides sanguineus) found on mice and other rodents. The infection has_symptom fever; has_symptom chills; has_symptom headache; has_symptom myalgia; and has_symptom papulovesicular rash. [http://www.cdc.gov/otherspottedfever/index.html]'
Positive	Right	C0015230 Exanthema [Sign or Symptom]	C0424755 FEVER (Fever) [Sign or Symptom]		'DOID:9790'	'toxocariasis'	CDC - Toxocariasis - General Information		'A parasitic helminthiasis infectious disease that involves zoonotic infection of humans by the larvae of Toxocara canis or Toxocara cati. The larvae invade multiple tissues like liver; heart; lungs; brain; muscle and eyes causing various symptoms including fever; anorexia; weight loss; cough; wheezing; rashes; hepatosplenomegaly; hypereosinophilia and ophthalmologic lesions. [http://www.dpd.cdc.…
Positive	Right	C0015230 Exanthema [Sign or Symptom]	C0424755 FEVER (Fever) [Sign or Symptom]		'DOID:0080750'	'erythema nodosum'	Erythema Nodosum: Background, Pathophysiology, Etiology (medscape.com)		'A panniculitis that is characterized by sudden onset of painful; erythematous; subcutaneous nodules mainly localized to the pretibial areas. Lesions are usually bilateral and symmetrical; ranging from 1 to 5 cm in diameter. [https://en.wikipedia.org/wiki/Erythema_nodosum; https://pubmed.ncbi.nlm.nih.gov/30269303/]'
Positive	Right	C0015230 Exanthema [Sign or Symptom]	C0424755 FEVER (Fever) [Sign or Symptom]		'DOID:8704'	'genital herpes'	STD Facts - Genital Herpes (cdc.gov)		'A herpes simplex that results_in infection located_in genital system; or located_in rectum; has_material_basis_in Human herpesvirus 1 or has_material_basis_in Human herpesvirus 2; which is transmitted_by sexual contact. The infection has_symptom sores; has_symptom fever; and has_symptom swollen glands. [http://www.cdc.gov/std/herpes/stdfact-herpes.htm]'
Positive	Right	C0015230 Exanthema [Sign or Symptom]	C0424755 FEVER (Fever) [Sign or Symptom]		'DOID:7148'	'rheumatoid arthritis'	Harrison 20 e chapter 351		'An arthritis that is an autoimmune disease which attacks healthy cells and tissue located_in joint. [http://en.wikipedia.org/wiki/Rheumatoid_arthritis; http://www.arthritis.org/disease-center.php?disease_id=31; http://www.mayoclinic.org/diseases-conditions/rheumatoid-arthritis/home/ovc-20197388; http://www.nlm.nih.gov/medlineplus/ency/article/000431.htm; http://www2.merriam-webster.com/cgi-bin/m…
Positive	Right	C0015230 Exanthema [Sign or Symptom]	C0424755 FEVER (Fever) [Sign or Symptom]		'DOID:992'	'Omsk hemorrhagic fever'	The deduced evolution history of Omsk hemorrhagic fever virus - PubMed (nih.gov)		'A viral infectious disease that is a hemorrhagic fever; has_material_basis_in Omsk hemorrhagic fever virus; which is transmitted_by Dermacentor and transmitted_by Ixodes species of ticks. The infection has_symptom fever; has_symptom chills; has_symptom headache; has_symptom pain in lower and upper extremities; has_symptom stiff neck; has_symptom papulovesicular rash on the soft palate; has_sympt…
Positive	Right	C0015230 Exanthema [Sign or Symptom]	C0424755 FEVER (Fever) [Sign or Symptom]		'DOID:9471'	'meningitis'	Meningitis (who.int)		'A central nervous system disease that is characterized by an inflammation of the pia-arachnoid meninges. It can be caused by growth of bacteria; fungi; or parasites within the subarachnoid space or by the growth of bacteria or viruses within the meningeal or ependymal cells. [http://www.ncbi.nlm.nih.gov/books/bv.fcgi?rid=mmed.section.5162]'
Positive	Wrong	C0015230 Exanthema [Sign or Symptom]	C0424755 FEVER (Fever) [Sign or Symptom]		'DOID:11181'	'serous glue ear'	Otitis media with effusion (serous otitis media) in children: Management - UpToDate	Vague Association	'A non-suppurative otitis media that is characterized by effusion with very thick and glue-like middle ear fluid which may cause conductive hearing impairment. [http://en.wikipedia.org/wiki/Otitis_media#Otitis_media_with_effusion]'
Positive	Right	C0015230 Exanthema [Sign or Symptom]	C0424755 FEVER (Fever) [Sign or Symptom]		'DOID:12206'	'dengue hemorrhagic fever'	Dengue and severe dengue (who.int)		'A dengue disease that occurs when a person experiences a second infection with a heterologous Dengue virus serotype; which is transmitted_by Aedes mosquito bite. The infection has_symptom hemorrhagic lesions of the skin; has_symptom thrombocytopenia; has_symptom reduction in the fluid part of the blood; and has_symptom high fever. [http://www.ncbi.nlm.nih.gov/pmc/articles/PMC88892/pdf/cm000480.p…
Positive	Right	C0015230 Exanthema [Sign or Symptom]	C0424755 FEVER (Fever) [Sign or Symptom]		'DOID:0050481'	'endemic typhus'	Flea-borne (murine) typhus | Typhus Fevers | CDC		'A typhus that has_material_basis_in Rickettsia typhi or has_material_basis_in Rickettsia felis; which are transmitted by fleas (Xenopsylla cheopis). The infection has symptom headache; has symptom fever; has symptom chills; has symptom myalgia; has symptom nausea; has symptom vomiting; has symptom cough and has symptom rash. [http://en.wikipedia.org/wiki/Murine_typhus]'
Positive	Right	C0015230 Exanthema [Sign or Symptom]	C0424755 FEVER (Fever) [Sign or Symptom]		'DOID:4885'	'Colorado tick fever'	Colorado Tick Fever (CTF) | Colorado Tick Fever | CDC		'A viral infectious disease that results_in infection; has_material_basis_in Colorado tick fever virus; which is transmitted_by rocky mountain wood tick; Dermacentor andersoni. The infection has_symptom fever for 2-3 days; followed by an afebrile period of similar duration and then another 2-3 days of fever; has_symptom headache; has_symptom myalgia; and has_symptom fatigue. [https://www.cdc.gov/…
Positive	Right	C0015230 Exanthema [Sign or Symptom]	C0424755 FEVER (Fever) [Sign or Symptom]		'DOID:13036'	'tick-borne relapsing fever'	Symptoms | Tick-borne Relapsing Fever (TBRF) | CDC		'A relapsing fever that is characterized by relapsing or recurring episodes of fever; has_material basis_in Borrelia hermsii; has_material basis_in Borrelia parkeri or has_material basis_in Borrelia duttoni; which are transmitted_by soft ticks (Ornithodoros parkeri and Ornithodoros hermsii). The infection has_symptom tachypnea; has_symptom tachycardia; has_symptom hepatosplenomegaly and has_sympt…
Positive	Right	C0015230 Exanthema [Sign or Symptom]	C0424755 FEVER (Fever) [Sign or Symptom]		'DOID:2394'	'ovarian cancer'	Chapter 85 Harrison internal medicine 20 e.		'A female reproductive organ cancer that is located_in the ovary. [http://www.cancer.gov/dictionary?CdrID=445074]'
Positive	Right	C0015230 Exanthema [Sign or Symptom]	C0424755 FEVER (Fever) [Sign or Symptom]		'DOID:0050200'	'Korean hemorrhagic fever'	International Notes Korean Hemorrhagic Fever (cdc.gov)		'A hemorrhagic fever with renal syndrome that results_in infection located_in kidney; has_material_basis_in Hantaan virus; which is transmitted_by the eurasian field mouse; Apodemus agrarius; or has_material_basis_in Seoul virus; which is transmitted_by norwegian rat; Rattus norvegicus. The infection has_symptom headache; has_symptom back pain; has_symptom abdominal pain; has_symptom fever; has_s…
Positive	Right	C0015230 Exanthema [Sign or Symptom]	C0424755 FEVER (Fever) [Sign or Symptom]		'DOID:8481'	'rheumatic myocarditis'	Incidental Histological Diagnosis of Acute Rheumatic Myocarditis: Case Report and Review of the Literature (nih.gov)		'NA'
Positive	Right	C0015230 Exanthema [Sign or Symptom]	C0424755 FEVER (Fever) [Sign or Symptom]		'DOID:13258'	'typhoid fever'	Home | Typhoid Fever | CDC		'A primary bacterial infectious disease that is a communicable systemic illness; has_material_basis_in Salmonella enterica subsp enterica serovar Typhi; which is transmitted_by ingestion of food or water contaminated with the feces of an infected person. The infection has_symptom fever; has_symptom diarrhea; has_symptom prostration; has_symptom headache; has_symptom splenomegaly; has_symptom live…
Positive	Wrong	C0015230 Exanthema [Sign or Symptom]	C0424755 FEVER (Fever) [Sign or Symptom]		'DOID:1063'	'interstitial nephritis'	Diagnosis and Management of Acute Interstitial Nephritis - American Family Physician (aafp.org)	Vague Association	'NA'
Positive	Right	C0015230 Exanthema [Sign or Symptom]	C0424755 FEVER (Fever) [Sign or Symptom]		'DOID:3298'	'vaccinia'	Vaccinia: Background, Pathophysiology, Epidemiology (medscape.com)		'A viral infectious disease that results_in infection; located_in skin; has_material_basis_in Vaccinia virus; which is used as a live vaccine against smallpox. The virus is transmitted_by contact with the vaccination site before it has healed; or transmitted_by fomites that have been contaminated with live virus from the vaccination site. The infection has_symptom rash; has_symptom fever; and has…
Positive	Right	C0015230 Exanthema [Sign or Symptom]	C0424755 FEVER (Fever) [Sign or Symptom]		'DOID:9810'	'polyarteritis nodosa'	Polyarteritis Nodosa: Background, Pathophysiology, Etiology (medscape.com)		'A vasculitis that is characterized by necrotizing inflammation of medium or small arteries. [https://en.wikipedia.org/wiki/Polyarteritis_nodosa; https://www.ncbi.nlm.nih.gov/pmc/articles/PMC4029362/]'
Positive	Right	C0015230 Exanthema [Sign or Symptom]	C0424755 FEVER (Fever) [Sign or Symptom]		'DOID:13238'	'Haverhill fever'	Rat Bite Fever (RBF) | CDC		'A primary bacterial infectious disease that results_in infection; has_material_basis_in Streptobacillus moniliformis; which is transmitted_by contact with urine or secretions from the mouth; eye; or nose of an infected animal or transmitted_by bite of an infected animal; especially rat. The infection has_symptom chills; has_symptom fever; has_symptom rash and has_symptom joint pain. [https://en.…
Positive	Right	C0015230 Exanthema [Sign or Symptom]	C0424755 FEVER (Fever) [Sign or Symptom]		'DOID:13722'	'neuroschistosomiasis'	Neuroschistosomiasis: clinical symptoms and pathogenesis - PubMed (nih.gov)		'A schistosomiasis that involves parasitic infection of the brain and spinal cord by Schistosoma haematobium; Schistosoma mansoni or Schistosoma japonicum causing acute or subacute myelopathy; focal central nervous system impairment; seizures and increased intracranial pressure. [http://www.ajtmh.org/cgi/content/full/76/5/964; http://www.cdc.gov/ncidod/eid/vol12no09/06-0113.htm; http://www.ncbi.n…
Positive	Right	C0015230 Exanthema [Sign or Symptom]	C0424755 FEVER (Fever) [Sign or Symptom]		'DOID:8596'	'scarlet fever'	Scarlet fever - NHS (www.nhs.uk)		'An upper respiratory tract disease described as an acute contagious disease caused by Group A bacteria of the genus Streptococcus (especially various strains of S. pyogenes) and characterized by inflammation of the nose; throat; and mouth; generalized toxemia; and a red rash. [http://www2.merriam-webster.com/cgi-bin/mwmednlm?book=Medical&va=scarlet%20fever]'
Positive	Right	C0015230 Exanthema [Sign or Symptom]	C0424755 FEVER (Fever) [Sign or Symptom]		'DOID:0050125'	'dengue shock syndrome'	Dengue | CDC		'A dengue disease that involves the most severe form of dengue fever; has_material_basis_in Dengue virus [NCBITaxon:12637] with four serotypes (Dengue virus 1; 2; 3 and 4); which are transmitted_by Aedes mosquito bite. The infection has_symptom easy bruising; has_symptom blood spots; has_symptom bleeding gums; and has_symptom nosebleeds. It is accompanied by circulatory collapse; involves hypoten…
Positive	Right	C0015230 Exanthema [Sign or Symptom]	C0424755 FEVER (Fever) [Sign or Symptom]		'DOID:0050488'	'early congenital syphilis'	Congenital Syphilis - NORD (National Organization for Rare Disorders) (rarediseases.org)		'A congenital syphilis that is manifested during the first 3 months of life. The infection has_symptom skin lesions; has_symptom lymphadenopathy; has_symptom hepatosplenomegaly; has_symptom failure to thrive; has_symptom blood-stained nasal discharge; has_symptom perioral fissures; has_symptom meningitis; has_symptom choroiditis; has_symptom hydrocephalus; has_symptom seizures; has_symptom intell…
Positive	Right	C0015230 Exanthema [Sign or Symptom]	C0424755 FEVER (Fever) [Sign or Symptom]		'DOID:0050518'	'Ross River fever'	Ross River Virus - an overview | ScienceDirect Topics		'A viral infectious disease that results_in infection located_in joint; has_material_basis_in Ross River virus; which is transmitted_by Culex; and transmitted_by Aedes mosquitoes. The infection has_symptom fever; has_symptom arthralgia; and has_symptom rash. [http://en.wikipedia.org/wiki/Ross_River_fever]'
Positive	Right	C0015230 Exanthema [Sign or Symptom]	C0424755 FEVER (Fever) [Sign or Symptom]		'DOID:8781'	'rubella'	Rubella (German Measles) | CDC		'A viral infectious disease that results_in infection located_in skin; has_material_basis_in Rubella virus; which is transmitted_by droplet spread of oronasal secretions from the infected person through coughing and sneezing; and transmitted_by congenital method. The infection has_symptom rash on the face which spreads to the trunk and limbs; has_symptom fever; has_symptom lymphadenopathy; has_sy…
Positive	Right	C0015230 Exanthema [Sign or Symptom]	C0424755 FEVER (Fever) [Sign or Symptom]		'DOID:8736'	'smallpox'	Chapter 185 Harrison internal medicine 20 e.		'A viral infectious disease that results in infection located in skin; has_material_basis_in Variola virus; which is transmitted by droplets from oral; nasal or pharyngeal mucosa; transmitted by contact with the body fluids; or transmitted by fomites. The infection results in formation of lesions; first on the face; hands and forearms and later on the trunk. [http://www.who.int/csr/disease/smallp…
Positive	Right	C0015230 Exanthema [Sign or Symptom]	C0424755 FEVER (Fever) [Sign or Symptom]		'DOID:11256'	'typhus'	Typhus Fevers | Typhus Fevers | CDC		'A primary bacterial infectious disease that refers to a group of diseases; located in endothelial cells of the small venous; arterial; and capillary vessels; has_material_basis_in Rickettsia bacteria; which are transmitted by lice; transmitted by fleas; and transmitted by mites. [https://en.wikipedia.org/wiki/Typhus]'
Positive	Right	C0015230 Exanthema [Sign or Symptom]	C0424755 FEVER (Fever) [Sign or Symptom]		'DOID:4371'	'Schnitzler syndrome'	Schnitzler syndrome | Genetic and Rare Diseases Information Center (GARD) – an NCATS Program (nih.gov)		'A hypersensitivity reaction type IV disease that is characterized by chronic urticarial rash and monoclonal IgM gammopathy; has_symptom rash; intermittent fever; arthralgia; and lymphadenopathy. [https://rarediseases.org/rare-diseases/schnitzler-syndrome/]'
Positive	Wrong	C0015230 Exanthema [Sign or Symptom]	C0424755 FEVER (Fever) [Sign or Symptom]		'DOID:8892'	'pityriasis rosea'	Pityriasis rosea: Diagnosis and treatment (aad.org)	Fever is very uncommon	'A dermatitis that is characterized by an initial large round spot on the chest; abdomen; or back; often referred to as a herald patch; that is usually followed within a week by a distinctive pattern of similar but smaller papules on the torso; arms; and legs. [https://www.mayoclinic.org/diseases-conditions/pityriasis-rosea/symptoms-causes/syc-20376405]'
Positive	Right	C0015230 Exanthema [Sign or Symptom]	C0424755 FEVER (Fever) [Sign or Symptom]		'DOID:0050426'	'Stevens-Johnson syndrome'	Stevens-Johnson syndrome/toxic epidermal necrolysis | Genetic and Rare Diseases Information Center (GARD) – an NCATS Program (nih.gov)		'A skin disease that is characterized by ulceration of less than 10 percent of the surface area of the body. The disease is often precipitated by the use of medications; such as antibiotics or antiepileptics; or onset of infection. [https://en.wikipedia.org/wiki/Stevens%E2%80%93Johnson_syndrome]'
Positive	Right	C0015230 Exanthema [Sign or Symptom]	C0424755 FEVER (Fever) [Sign or Symptom]		'DOID:3055'	'paratyphoid fever'	Home | Typhoid Fever | CDC		'A primary bacterial infectious disease that results_in infection located_in intestine; has_material_basis_in Salmonella enterica subsp enterica serovar Paratyphi A; B or C; which are transmitted_by ingestion of contaminated food. The infection has_symptom fever; has_symptom headache; has_symptom abdominal pain; has_symptom malaise; has_symptom anorexia; has_symptom constipation; has_symptom rosy…
Positive	Right	C0015230 Exanthema [Sign or Symptom]	C0424755 FEVER (Fever) [Sign or Symptom]		'DOID:0080711'	'multisystem inflammatory syndrome in children'	For Parents: Multisystem Inflammatory Syndrome in Children (MIS-C) associated with COVID-19 | CDC		'A Coronavirus infectious disease that is characterized by a patient aged less than 21 years with fever; laboratory evidence of inflammation; and evidence of clinically severe illness requiring hospitalization; with multisystem organ involvement (cardiovascular; dermatologic; gastrointestinal; hematologic; neurologic; renal; or respiratory) who tested positive for SARS-CoV-2 or had exposure to CO…
Positive	Right	C0015230 Exanthema [Sign or Symptom]	C0424755 FEVER (Fever) [Sign or Symptom]		'DOID:8622'	'measles'	Harrison 20 e chapter 200		'A viral infectious disease that results_in infection located_in skin; has_material_basis_in Measles virus; which is transmitted_by contact with oronasal secretions; or semen of an infected person. The infection has_symptom fever; has_symptom cough; has_symptom coryza; has_symptom conjunctivitis; and has_symptom maculopapular; erythematous rash. [http://en.wikipedia.org/wiki/Measles]'
Positive	Right	C0015230 Exanthema [Sign or Symptom]	C0424755 FEVER (Fever) [Sign or Symptom]		'DOID:1395'	'schistosomiasis'	Schistosomiasis (who.int)		'A parasitic helminthiasis infectious disease that involves infection of the intestine; urinary tract; skin; liver and spleen caused by multiple species of the trematode fluke of the genus Schistosoma. The symptoms include fever; chills; nausea; abdominal pain; diarrhea; malaise; myalgia; liver and spleen enlargement; rash and hematuria. [http://www.nlm.nih.gov/medlineplus/ency/article/001321.htm…
Positive	Right	C0015230 Exanthema [Sign or Symptom]	C0424755 FEVER (Fever) [Sign or Symptom]		'DOID:0050051'	'Rickettsia parkeri spotted fever'	Other Spotted Fever Group Rickettsioses | Other Spotted Fevers | CDC		'A spotted fever that has_material_basis_in Rickettsia parkeri; which is transmitted_by Gulf Coast tick (Amblyomma maculatum). The infection has_symptom fever; has_symptom headache; has_symptom eschar; and has_symptom rash. [http://cmr.asm.org/cgi/content/full/18/4/719#Rickettsia_parkeri; http://www.cdc.gov/otherspottedfever/index.html]'
Positive	Right	C0015230 Exanthema [Sign or Symptom]	C0424755 FEVER (Fever) [Sign or Symptom]		'DOID:11729'	'Lyme disease'	Lyme Disease | Lyme Disease | CDC		'A primary bacterial infectious disease that results_in infection; has_material_basis_in Borrelia burgdorferi; which is transmitted_by blacklegged tick (Ixodes scapularis) or transmitted_by western blacklegged tick (Ixodes pacificus). The infection has_symptom fever; has_symptom headache; has_symptom fatigue; and has_symptom skin rash called erythema migrans. If left untreated; infection can spre…
Positive	Right	C0015230 Exanthema [Sign or Symptom]	C0424755 FEVER (Fever) [Sign or Symptom]		'DOID:12549'	'hepatitis A'	Hepatitis A - FAQs, Statistics, Data, & Guidelines | CDC		'A viral infectious disease that results_in inflammation located_in liver; has_material_basis_in Hepatitis A virus; which is transmitted_by ingestion of contaminated food or water; or transmitted_by direct contact with an infected person. The infection has_symptom fever; has_symptom fatigue; has_symptom loss of appetite; has_symptom nausea; has_symptom vomiting; has_symptom abdominal pain; has_sy…
Positive	Right	C0015230 Exanthema [Sign or Symptom]	C0424755 FEVER (Fever) [Sign or Symptom]		'DOID:9588'	'encephalitis'	Encephalitis - Brain, Spinal Cord, and Nerve Disorders - MSD Manual Consumer Version (msdmanuals.com)		'A brain disease that is characterized as an acute inflammation of the brain with flu-like symptoms. [http://en.wikipedia.org/wiki/Encephalitis; http://www.mayoclinic.org/diseases-conditions/encephalitis/basics/definition/con-20021917; http://www.nlm.nih.gov/medlineplus/encephalitis.html]'
Positive	Right	C0015230 Exanthema [Sign or Symptom]	C0424755 FEVER (Fever) [Sign or Symptom]		'DOID:0050854'	'Muckle-Wells syndrome'	Muckle-Wells Syndrome - NORD (National Organization for Rare Disorders) (rarediseases.org)		'A syndrome characterized by episodic skin rash; arthralgias; and fever associated with late-onset sensorineural deafness and renal amyloidosis that has_material_basis_in heterozygous mutation in NLRP3 on chromosome 1q44. [https://www.ncbi.nlm.nih.gov/pubmed/11687797; https://www.ncbi.nlm.nih.gov/pubmed/11992256]'
Positive	Right	C0015230 Exanthema [Sign or Symptom]	C0424755 FEVER (Fever) [Sign or Symptom]		'DOID:9470'	'bacterial meningitis'	Bacterial Meningitis | CDC		'A meningitis that has_material_basis_in a bacterial infection. [https://en.wikipedia.org/wiki/Meningitis#Bacterial]'
Positive	Wrong	C0015230 Exanthema [Sign or Symptom]	C0424755 FEVER (Fever) [Sign or Symptom]		'DOID:9861'	'miliary tuberculosis'	Diagnosis and management of miliary tuberculosis: current state and future perspectives (nih.gov)	Exanthema is rare (Miliary TB is a late presentation)	'An extrapulmonary tuberculosis that results in formation of tiny lesions in all the organs. [http://en.wikipedia.org/wiki/Disseminated_tuberculosis]'
Positive	Right	C0015230 Exanthema [Sign or Symptom]	C0424755 FEVER (Fever) [Sign or Symptom]		'DOID:10459'	'common cold'	Harrison 20 e chapter 194 Common Viral Respiratory INFECTIONS		'An upper respiratory tract disease which involves inflammation of the mucous membranes of the nose; throat; eyes; and eustachian tubes with watery then purulent discharge. This is an acute contagious disease caused by rhinoviruses; human parainfluenza viruses; human respiratory syncytial virus; influenza viruses; adenoviruses; enteroviruses; or metapneumovirus. [http://www2.merriam-webster.com/c…
Positive	Right	C0015230 Exanthema [Sign or Symptom]	C0424755 FEVER (Fever) [Sign or Symptom]		'DOID:10039'	'late congenital syphilis'	Congenital syphilis: A guide to diagnosis and management (nih.gov)		'A congenital syphilis that occurs in children at or greater than two years of age who acquired the infection trans-placentally. The infection has_symptom gummatous ulcers; has_symptom periosteal lesions; has_symptom paresis; has_symptom tabes; has_symptom optic atrophy; has_symptom interstitial keratitis; has_symptom sensorineural deafness; and has_symptom dental deformities. [http://en.wikipedi…
Positive	Right	C0015230 Exanthema [Sign or Symptom]	C0424755 FEVER (Fever) [Sign or Symptom]		'DOID:0080188'	'chronic myelomonocytic leukemia'	Chronic Myelomonocytic Leukemia (CMML) (cancer.org)		'A chronic leukemia characterized by monocytosis; increased monocytes in the bone marrow; variable degrees of dysplasia; but an absence of immature granulocytes in the blood. [https://en.wikipedia.org/wiki/Chronic_myelomonocytic_leukemia; https://www.ncbi.nlm.nih.gov/pubmed/30367269; https://www.ncbi.nlm.nih.gov/pubmed/31093889]'
Positive	Wrong	C0015230 Exanthema [Sign or Symptom]	C0424755 FEVER (Fever) [Sign or Symptom]		'DOID:3951'	'acute myocarditis'	Acute Myocarditis - StatPearls - NCBI Bookshelf (nih.gov)	May be associated but not a direct symptom	'NA'
Positive	Right	C0015230 Exanthema [Sign or Symptom]	C0424755 FEVER (Fever) [Sign or Symptom]		'DOID:11330'	erysipelas'	Erysipelas: Background, Pathophysiology and Etiology, Epidemiology (medscape.com)		'NA'
Positive	Right	C0015230 Exanthema [Sign or Symptom]	C0424755 FEVER (Fever) [Sign or Symptom]		'DOID:0050480'	'epidemic typhus'	Epidemic Typhus | Typhus Fevers | CDC		'A typhus that has_material_basis _in Rickettsia prowazekii; which is transmitted by human body louse (Pediculus humanus corporis). The infection has_symptom high fever; has_symptom cough; has_symptom rash; has_symptom severe muscle pain; has_symptom chills; has_symptom falling blood pressure; has_symptom stupor; has_symptom sensitivity to light; and has_symptom delirium. [http://en.wikipedia.org…
Positive	Right	C0015230 Exanthema [Sign or Symptom]	C0424755 FEVER (Fever) [Sign or Symptom]		'DOID:0050508'	'variola major'	Smallpox | CDC		'A smallpox that results_in severe infection; located_in skin; has_material_basis_in Variola virus. The infection results_in_formation_of lesions. [http://www.who.int/csr/disease/smallpox/en/]'
Positive	Right	C0015230 Exanthema [Sign or Symptom]	C0424755 FEVER (Fever) [Sign or Symptom]		'DOID:2048'	'autoimmune hepatitis'	Autoimmune Hepatitis: Practice Essentials, Background, Pathophysiology (medscape.com)		An autoimmune disease of gastrointestinal tract that results_in inflammation located_in liver caused by the body's immune system attacking the liver cells. [http://en.wikipedia.org/wiki/Autoimmune_hepatitis]
Positive	Right	C0015230 Exanthema [Sign or Symptom]	C0424755 FEVER (Fever) [Sign or Symptom]		'DOID:8778'	'Crohns disease'	Crohn’s Disease: Symptoms, Causes, Management & Treatment (clevelandclinic.org)		'An intestinal disease that involves inflammation located_in intestine. [http://en.wikipedia.org/wiki/Chron%27s_disease]'
Positive	Right	C0015230 Exanthema [Sign or Symptom]	C0424755 FEVER (Fever) [Sign or Symptom]		'DOID:14115'	'toxic shock syndrome'	Toxic Shock Syndrome - StatPearls - NCBI Bookshelf (nih.gov)		'A commensal bacterial infectious disease that results_in infection; has_material_basis_in Streptococcus pyogenes or has_material_basis_in Staphylococcus aureus ; which produce toxins that are absorbed systemically and produce the systemic manifestations. The infection has_symptom fever; has_symptom rash; has_symptom hypotension; has_symptom multiorgan failure; has_symptom desquamation; has_sympt…
Positive	Right	C0015230 Exanthema [Sign or Symptom]	C0424755 FEVER (Fever) [Sign or Symptom]		'DOID:526'	'human immunodeficiency virus infectious disease'	Human Immunodeficiency Virus (HIV) Infection - Infectious Diseases - MSD Manual Professional Edition (msdmanuals.com)		'A viral infectious disease that results in destruction of immune system; leading to life-threatening opportunistic infections and cancers; has_material_basis_in Human immunodeficiency virus 1 or has_material_basis_in Human immunodeficiency virus 2; which are transmitted by sexual contact; transmitted by transfer of blood; semen; vaginal fluid; pre-ejaculate; or breast milk; transmitted by congen…
Positive	Right	C0015230 Exanthema [Sign or Symptom]	C0424755 FEVER (Fever) [Sign or Symptom]		'DOID:0050517'	'Barmah Forest virus disease'	Barmah Forest Virus - Infectious Disease and Antimicrobial Agents (antimicrobe.org)		'A viral infectious disease that results_in infection located_in joint; has_material_basis_in Barmah Forest virus; which is transmitted_by mosquito bite. The infection has_symptom fever; has_symptom arthralgia; and has_symptom rash. [https://www.betterhealth.vic.gov.au/health/conditionsandtreatments/barmah-forest-virus-disease]'
Positive	Right	C0015230 Exanthema [Sign or Symptom]	C0424755 FEVER (Fever) [Sign or Symptom]		'DOID:0060478'	'Zika fever'	Zika virus (who.int)		'A viral infectious disease that has_material_basis in Zika virus; which is transmitted_by Aedes aegypti mosquitoes and targets neural progenitor cells and neuronal cells in all stages of maturity and has_symptom fever; has_symptom rash; has_symptom headaches and has_symptom joint pain. [http://ecdc.europa.eu/en/healthtopics/zika_virus_infection/factsheet-health-professionals/Pages/factsheet_heal…
Positive	Right	C0015230 Exanthema [Sign or Symptom]	C0424755 FEVER (Fever) [Sign or Symptom]		'DOID:10456'	'tonsillitis'	Tonsillitis - NHS (www.nhs.uk)		'An upper respiratory tract disease which is characterized by inflammation of the tonsils resulting from bacterial (Group A streptococcus) and viral (Epstein-Barr virus; adenovirus) infections. Symptoms include a severe sore throat; painful or difficult swallowing; coughing; headache; myalgia; fever and chills. [http://en.wikipedia.org/wiki/Tonsillitis; http://www2.merriam-webster.com/cgi-bin/mwm…
Positive	Right	C0015230 Exanthema [Sign or Symptom]	C0424755 FEVER (Fever) [Sign or Symptom]		'DOID:3292'	'monkeypox'	About Monkeypox | Monkeypox | Poxvirus | CDC		A viral infectious disease that results in infection of primates; rodents and humans; located in skin; has_material_basis_in Monkeypox virus; which is transmitted by contact with the animal's blood; body fluids; rash; or with the body fluids of a sick person; transmitted by fomites; and transmitted by respiratory droplets. The infection has symptom fever; has symptom muscle ache; has symptom head…
Positive	Right	C0015230 Exanthema [Sign or Symptom]	C0424755 FEVER (Fever) [Sign or Symptom]		'DOID:9074'	'systemic lupus erythematosus'	Systemic Lupus Erythematosus (SLE) | CDC		'A lupus erythematosus that is an inflammation of connective tissue marked by skin rashes; joint pain and swelling; inflammation of the kidneys and inflammation of the tissue surrounding the heart. [http://en.wikipedia.org/wiki/Systemic_lupus_erythematosus]'
Positive	Right	C0015230 Exanthema [Sign or Symptom]	C0424755 FEVER (Fever) [Sign or Symptom]		'DOID:820'	'myocarditis'	Myocarditis and Pericarditis After mRNA COVID-19 Vaccination | CDC		'An extrinsic cardiomyopathy that is characterized as an inflammation of the heart muscle. [http://en.wikipedia.org/wiki/Myocarditis]'
Positive	Right	C0015230 Exanthema [Sign or Symptom]	C0424755 FEVER (Fever) [Sign or Symptom]		'DOID:9784'	'trichinosis'	CDC - Trichinellosis		'A parasitic helminthiasis infectious disease that involves parasitic infection of animals and humans by Trichinella spiralis; Trichinella nativa or Trichinella britovi. Intestinal invasion causes diarrhea; abdominal pain and vomiting. Larval migration into muscle tissues can cause periorbital and facial edema; conjunctivitis; fever; myalgias; splinter hemorrhages; rashes; and blood eosinophilia.…
Positive	Right	C0015230 Exanthema [Sign or Symptom]	C0424755 FEVER (Fever) [Sign or Symptom]		'DOID:635'	'acquired immunodeficiency syndrome'	About HIV/AIDS | HIV Basics | HIV/AIDS | CDC		'A Human immunodeficiency virus infectious disease that results_in reduction in the numbers of CD4-bearing helper T cells below 200 per microliter of blood or 14% of all lymphocytes thereby rendering the subject highly vulnerable to life-threatening infections and cancers; has_material_basis_in Human immunodeficiency virus 1 or has_material_basis_in Human immunodeficiency virus 2; which are trans…
Positive	Right	C0015230 Exanthema [Sign or Symptom]	C0424755 FEVER (Fever) [Sign or Symptom]		'DOID:8857'	'lupus erythematosus'	Systemic Lupus Erythematosus (SLE) | CDC		'An autoimmune disease that is characterized by a constellation of findings that include elevated antibodies to nuclear antigens; antiphospholipids; low complement levels; ulcers; non-scarring alopecia; renal or neurologic damage; and low white blood cell and platelet counts; has_symptom rashes; fatigue; arthritis; hair loss; seizures; and symptoms related to affected organs. [https://www.ncbi.nl…
Positive	Right	C0015230 Exanthema [Sign or Symptom]	C0424755 FEVER (Fever) [Sign or Symptom]	Harrison 20 e. 337 Cirrhosis and Its Complications Bruce R. Bacon	'DOID:2043'	'hepatitis B'	Harrison 20 e. 337 Cirrhosis and Its Complications Bruce R. Bacon		'A viral infectious disease that results_in inflammation located_in liver; has_material_basis_in Hepatitis B virus; which is transmitted_by sexual contact; transmitted_by blood transfusions; and transmitted_by fomites like needles or syringes. The infection has_symptom fever; has_symptom fatigue; has_symptom loss of appetite; has_symptom nausea; has_symptom vomiting; has_symptom abdominal pain; h…
Positive	Right	C0015230 Exanthema [Sign or Symptom]	C0424755 FEVER (Fever) [Sign or Symptom]		'DOID:676'	'juvenile rheumatoid arthritis'	Harrison 20 e chapter 351		'A rheumatoid arthritis that involves an autoimmune disease onset in children under 16 which attacks the healthy cells and tissue of located_in joint. [http://www.mayoclinic.com/health/juvenile-rheumatoid-arthritis/DS00018; http://www.nlm.nih.gov/medlineplus/ency/article/000451.htm; http://www.umm.edu/ency/article/000451.htm]'
Positive	Right	C0015230 Exanthema [Sign or Symptom]	C0424755 FEVER (Fever) [Sign or Symptom]		'DOID:11266'	'Hantavirus hemorrhagic fever with renal syndrome'	CDC - Hemorrhagic Fever with Renal Syndrome (HFRS) - Hantavirus		'A viral infectious disease that is a hemorrhagic fever; located in kidney; has_material_basis_in Hantaan virus; has_material_basis_in Dobrava-Belgrade orthohantavirus has_material_basis_in Seoul virus; or has_material_basis_in Puumala virus; which are carried and transmitted by rodents. The infection has symptom headache; has symptom fever; has symptom muscle pains; has symptom facial flush; has…
Positive	Right	C0015230 Exanthema [Sign or Symptom]	C0424755 FEVER (Fever) [Sign or Symptom]		'DOID:946'	'dientamoebiasis'	CDC - DPDx - Dientamoeba fragilis Infection		'A parasitic protozoa infectious disease that involves infection of the large intestine by a protozoan parasite Dientamoeba fragilis. The symptoms include diarrhea; stomach pain and cramping; loss of appetite and weight; nausea; and fatigue. [http://www.cdc.gov/ncidod/dpd/parasites/dientamoeba/factsht_dientamoeba.htm]'
Positive	Right	C0015230 Exanthema [Sign or Symptom]	C0424755 FEVER (Fever) [Sign or Symptom]		'DOID:12205'	'dengue disease'	Dengue | CDC		'A viral infectious disease that results in infection; has_material_basis_in Dengue virus [NCBITaxon:12637] with four serotypes (Dengue virus 1; 2; 3 and 4); which are transmitted by Aedes mosquito bite. The infection has symptom fever; has symptom severe headache; has symptom severe pain behind the eyes; has symptom joint pain; has symptom muscle and bone pain; has symptom rash; and has symptom …
Positive	Right	C0015230 Exanthema [Sign or Symptom]	C0424755 FEVER (Fever) [Sign or Symptom]		'DOID:2366'	'West Nile fever'	West Nile virus | West Nile Virus | CDC		'A viral infectious disease that results_in infection; has_material_basis_in West Nile virus; which is transmitted_by Culex and transmitted_by Aedes mosquitoes. The infection has_symptom fever; has_symptom sore throat; has_symptom headache; has_symptom body ache; has_symptom nausea; has_symptom maculopapular rash and has_symptom vomiting. [http://www.cdc.gov/ncidod/eid/vol5no5/hubalek.htm; http:/…
Positive	Right	C0015230 Exanthema [Sign or Symptom]	C0424755 FEVER (Fever) [Sign or Symptom]		'DOID:13035'	'louse-borne relapsing fever'	Louse | Tick-borne Relapsing Fever (TBRF) | CDC		'A relapsing fever that is characterized by relapsing or recurring episodes of fever; has_material basis_in Borrelia recurrentis; which is transmitted_by body louse (Pediculus humanus). The infection has_symptom tachypnea; has_symptom tachycardia; has_symptom hepatosplenomegaly and has_symptom lymphadenopathy. [https://www.ncbi.nlm.nih.gov/pubmed/30869050]'
Positive	Right	C0015230 Exanthema [Sign or Symptom]	C0424755 FEVER (Fever) [Sign or Symptom]		'DOID:0050026'	'human monocytic ehrlichiosis'	Ehrlichiosis home | Ehrlichiosis | CDC		'An ehrlichiosis that results in infection located in monocyte or located in macrophage; has_material_basis_in Ehrlichia chaffeensis; which is transmitted by black-legged tick (Ixodes scapularis); transmitted by western black-legged tick (Ixodes pacificus) or transmitted by castor bean tick (Ixodes ricinus). The infection has symptom headache; has symptom muscle aches; has symptom fatigue; has sy…
Positive	Right	C0015230 Exanthema [Sign or Symptom]	C0424755 FEVER (Fever) [Sign or Symptom]		'DOID:0050120'	'hemophagocytic lymphohistiocytosis'	Lymphohistiocytosis (Hemophagocytic Lymphohistiocytosis): Practice Essentials, Background, Pathophysiology (medscape.com)		'A lymphatic system disease that is characterized by an expansion of the monocyte-macrophage population and intense hemophagocytosis. It can occur de novo; but more often occurs in the setting of another disorder; usually an infection or a malignancy. A clinical picture of fever; hepatosplenomegaly; lymphadenopathy and peripheral pancytopenia. The morphologic hallmark of this syndrome is the phag…
Positive	Right	C0015230 Exanthema [Sign or Symptom]	C0424755 FEVER (Fever) [Sign or Symptom]		'DOID:13450'	'coccidioidomycosis'	Valley Fever (Coccidioidomycosis) | Types of Fungal Diseases | Fungal | CDC		'A primary systemic mycosis that results_in systemic fungal infection; has_material_basis_in Coccidioides immitis; transmitted_by airborne spores and has_symptom conjunctivitis; has_symptom arthritis; has_symptom chest pain and results_in_formation_of skin nodules. [http://www.merck.com/mmhe/sec17/ch197/ch197e.html]'
Positive	Right	C0015230 Exanthema [Sign or Symptom]	C0424755 FEVER (Fever) [Sign or Symptom]		'DOID:4166'	'syphilis'	STD Facts - Syphilis (cdc.gov)		'A primary bacterial infectious disease that is a sexually transmitted systemic disease; has_material_basis_in Treponema pallidum subsp pallidum; which is transmitted_by sexual contact; transmitted_by blood product transfusion; transmitted_by congenital method from mother to fetus or transmitted_by contact with infectious lesions. If left untreated; produces chancres; rashes; and systemic lesions…
Positive	Right	C0015230 Exanthema [Sign or Symptom]	C0424755 FEVER (Fever) [Sign or Symptom]		'DOID:14418'	'dracunculiasis'	Dracunculiasis (guinea-worm disease) (who.int)		'A parasitic helminthiasis infectious disease that involves parasitic infection by the larvae of the nematode Dracunculus medinensis; which are transmitted to humans by drinking water containing copepods infected with the larvae. The female; which contains larvae; burrows into the deeper connective tissues or adjacent to long bones or joints of the extremities. The worm emerges as a whitish filam…
Positive	Right	C0015230 Exanthema [Sign or Symptom]	C0424755 FEVER (Fever) [Sign or Symptom]		'DOID:0050495'	'exanthema subitum'	Roseola Infantum - StatPearls - NCBI Bookshelf (nih.gov)		'A viral infectious disease that results_in infection in infants and children; located_in skin; has_material_basis_in Human herpesvirus 6 or has_material_basis_in Human herpesvirus 7 and has_symptom sudden high fever; and has_symptom red rash that occurs first on the trunk then spreading to legs and neck. [http://en.wikipedia.org/wiki/Exanthema_subitum]'
Positive	Right	C0015230 Exanthema [Sign or Symptom]	C0424755 FEVER (Fever) [Sign or Symptom]		'DOID:10361'	'eosinophilic meningitis'	Clinical Aspects of Eosinophilic Meningitis and Meningoencephalitis caused by Angiostrongylus cantonensis, the Rat Lungworm (nih.gov)		'NA'
Positive	Right	C0015230 Exanthema [Sign or Symptom]	C0424755 FEVER (Fever) [Sign or Symptom]		'DOID:0060045'	'Munchausen by proxy'	Munchausen by proxy in a family - Indian Journal of Dermatology, Venereology and Leprology (ijdvl.com)		A factitious disorder that involves a care giver's deliberate exaggeration; fabrication; and/or induce physical; psychological; behavioral; and/or mental health problems in others. [http://en.wikipedia.org/wiki/Munchausen_by_proxy]
Positive	Right	C0015230 Exanthema [Sign or Symptom]	C0424755 FEVER (Fever) [Sign or Symptom]		'DOID:1060'	'Hartnup disease'	Hartnup Disease - Pediatrics - MSD Manual Professional Edition (msdmanuals.com)		'An amino acid metabolic disorder that is caused by abnormalities of the renal tubules and is characterized especially by aminoaciduria involving only monocarboxylic monoamines; a dry red scaly rash; and episodic muscular incoordination due to the effects of the disease on the cerebellum. [http://www2.merriam-webster.com/cgi-bin/mwmednlm?book=Medical&va=Hartnup]'
Positive	Right	C0015230 Exanthema [Sign or Symptom]	C0424755 FEVER (Fever) [Sign or Symptom]		'DOID:11262'	'ornithosis'	Signs and Symptoms of Psittacosis | CDC		'A primary bacterial infectious disease that results_in systemic infection; has_material_basis_in Chlamydia psittaci; which is transmitted_by inhaling aerosolized dried droppings or transmitted_by contact with infected birds. The infection has_symptom fever; has_symptom headache; has_symptom rash; has_symptom chills; and has_symptom pneumonia. [http://en.wikipedia.org/wiki/Psittacosis; http://www…
Positive	Right	C0015230 Exanthema [Sign or Symptom]	C0424755 FEVER (Fever) [Sign or Symptom]		'DOID:12132'	'granulomatosis with polyangiitis'	Granulomatosis with Polyangiitis (GPA, formerly called Wegener’s) (clevelandclinic.org)		'An autoimmune disease that is characterized by necrotizing granulomatous inflammation of the upper and lower respiratory tract; glomerulonephritis; vasculitis; and the presence of antineutrophil cytoplasmatic autoantibodies (ANCAs) in patient sera; and is located_in lung; located_in kidney; located_in skin resulting from an autoimmune attack by antineutrophil cytoplasmic antibodies against small…
Positive	Right	C0015230 Exanthema [Sign or Symptom]	C0424755 FEVER (Fever) [Sign or Symptom]		'DOID:0050458'	'juvenile myelomonocytic leukemia'	Juvenile myelomonocytic leukemia-A comprehensive review and recent advances in management (nih.gov)		'A myelodysplastic/myeloproliferative neoplasm that is characterized by the uncontrolled growth of monocytes. [https://rarediseases.org/rare-diseases/juvenile-myelomonocytic-leukemia/]'
Positive	Right	C0015230 Exanthema [Sign or Symptom]	C0424755 FEVER (Fever) [Sign or Symptom]		'DOID:0050050'	'Japanese spotted fever'	Important Clinical Features of Japanese Spotted Fever (nih.gov)		'A spotted fever that has_material_basis_in Rickettsia japonica; which is transmitted_by ticks (Dermacentor taiwanensis and Haemaphysalis flava). The infection has_symptom fever; has_symptom eschars; has_symptom regional adenopathy; and has_symptom rash on extremities. [http://www.cdc.gov/otherspottedfever/index.html; http://www.ncbi.nlm.nih.gov/pmc/articles/PMC2627607/pdf/9204291.pdf]'
Positive	Right	C0015230 Exanthema [Sign or Symptom]	C0424755 FEVER (Fever) [Sign or Symptom]		'DOID:8536'	'herpes zoster'	Herpes Zoster: Practice Essentials, Background, Pathophysiology (medscape.com)		'A viral infectious disease that results_in infection located_in nerve fiber; has_material_basis_in Human herpesvirus 3; which reactivates after appearing as chickenpox in childhood. The virus is transmitted_by direct contact with the rash; which can develop into chickenpox in newly-infected individuals. The infection has_symptom rash which is followed by blisters; has_symptom headache; has_sympt…
Positive	Right	C0015230 Exanthema [Sign or Symptom]	C0424755 FEVER (Fever) [Sign or Symptom]		'DOID:0050012'	'chikungunya'	Chikungunya virus | CDC		'A viral infectious disease that results_in infection located_in joint; has_material_basis_in Chikungunya virus; which is transmitted_by Aedes mosquito bite. The infection has_symptom fever; has_symptom arthralgia; and has_symptom maculopapular rash. [http://en.wikipedia.org/wiki/Chikungunya_virus]'
Positive	Right	C0015230 Exanthema [Sign or Symptom]	C0424755 FEVER (Fever) [Sign or Symptom]		'DOID:10881'	'hand; foot and mouth disease'	Hand, Foot, and Mouth Disease | CDC		'A viral infectious disease that results_in infection located_in skin; has_material_basis_in Human coxsackievirus A16 or has_material_basis_in Human enterovirus 71; which are transmitted_by contaminated fomites; and transmitted_by contact with nose and throat secretions; saliva; blister fluid and stool of infected persons. The infection has_symptom fever; has_symptom poor appetite; has_symptom ma…
Positive	Right	C0015230 Exanthema [Sign or Symptom]	C0424755 FEVER (Fever) [Sign or Symptom]		'DOID:9856'	'congenital syphilis'	Congenital Syphilis - NORD (National Organization for Rare Disorders) (rarediseases.org)		'A syphilis that results_in a multisystem infection in the fetus via the placenta. [http://www.merckmanuals.com/professional/sec19/ch279/ch279d.html]'
Positive	Right	C0015230 Exanthema [Sign or Symptom]	C0424755 FEVER (Fever) [Sign or Symptom]		'DOID:10314'	'endocarditis'	Infective Endocarditis: Practice Essentials, Background, Pathophysiology (medscape.com)		'A endocardium disease characterized by inflammation of the endocardium of the heart chambers and valves. [http://en.wikipedia.org/wiki/Endocarditis; http://www.nhlbi.nih.gov/health/health-topics/topics/endo/]'
Positive	Right	C0015230 Exanthema [Sign or Symptom]	C0424755 FEVER (Fever) [Sign or Symptom]		'DOID:9119'	'acute myeloid leukemia'	What Is Acute Myeloid Leukemia (AML)? | What Is AML? (cancer.org)		'A myeloid leukemia that is characterized by the rapid growth of abnormal white blood cells that accumulate in the bone marrow and interfere with the production of normal blood cells. [http://cancergenome.nih.gov/cancersselected/acutemyeloidleukemia; http://en.wikipedia.org/wiki/Acute_myeloid_leukemia; http://www.cancer.gov/dictionary?cdrid=44363; https://www.cancer.org/cancer/acute-myeloid-leuke…
Positive	Right	C0015230 Exanthema [Sign or Symptom]	C0424755 FEVER (Fever) [Sign or Symptom]		'DOID:1612'	'breast cancer'	Breast Cancer Signs and Symptoms | Most Common Symptoms		'A thoracic cancer that originates in the mammary gland. [http://en.wikipedia.org/wiki/Breast_cancer; http://en.wikipedia.org/wiki/Mammary; http://www.cancer.gov/cancertopics/types/breast; http://www.nlm.nih.gov/medlineplus/breastcancer.html]'
Positive	Right	C0015230 Exanthema [Sign or Symptom]	C0424755 FEVER (Fever) [Sign or Symptom]		'DOID:0050201'	'nephropathia epidemica'	Nephropathia Epidemica - an overview | ScienceDirect Topics		'A hemorrhagic fever with renal syndrome that results_in infection located_in kidney; has_material_basis_in Puumala virus; which is transmitted_by bank vole; Myodes glareolus [NCBITaxon:447135]. The infection has_symptom headache; has_symptom nausea; has_symptom back pain; has_symptom vomiting; has_symptom myalgia; has_symptom abdominal pain; has_symptom internal hemorrhage; and has_symptom renal…
Positive	Wrong	C0015230 Exanthema [Sign or Symptom]	C0424755 FEVER (Fever) [Sign or Symptom]		'DOID:0050127'	'sinusitis'	Harrison 20 e chapter 31	Not a direct symptom	'A paranasal sinus disease involving inflammation of the paranasal sinuses resulting from bacterial; fungal; viral infection; allergic or autoimmune issues. Symptoms can include fever; weakness; fatigue; cough and congestion. There may also be mucus drainage in the back of the throat; called postnasal drip. [http://en.wikipedia.org/wiki/sinusitis; http://ncit.nci.nih.gov/ncitbrowser/ConceptReport…
Positive	Right	C0015230 Exanthema [Sign or Symptom]	C0424755 FEVER (Fever) [Sign or Symptom]		'DOID:8893'	'psoriasis'	Psoriasis: Pictures, Symptoms, Causes, Diagnosis, Treatment (webmd.com)		'A skin disease that is characterized by patches of thick red skin and silvery scales. [https://www.cdc.gov/psoriasis/index.htm]'
Positive	Right	C0015230 Exanthema [Sign or Symptom]	C0424755 FEVER (Fever) [Sign or Symptom]		'DOID:10223'	'dermatomyositis'	Dermatomyositis - Symptoms and causes - Mayo Clinic		'A myositis that results_in inflammation located_in muscle or located_in skin where a skin rash is often seen prior to the onset of muscle weakness. The disease may result from either a viral infection or an autoimmune reaction. [http://en.wikipedia.org/wiki/Dermatomyositis; http://www.myositis.org/learn-about-myositis/types-of-myositis/dermatomyositis]'
Positive	Right	C0015230 Exanthema [Sign or Symptom]	C0424755 FEVER (Fever) [Sign or Symptom]		'DOID:2365'	'West Nile encephalitis'	West Nile encephalitis (nih.gov)		'A viral infectious disease that results in inflammation located in brain; has_material_basis_in West Nile virus; which is transmitted_by Culex; transmitted by Aedes; and transmitted_by Anopheles species of mosquitoes. The infection has_symptom high fever; has_symptom headache; has_symptom neck stiffness; has_symptom stupor; has_symptom disorientation; has_symptom coma; has_symptom tremors; has_s…
Positive	Right	C0015230 Exanthema [Sign or Symptom]	C0424755 FEVER (Fever) [Sign or Symptom]		'DOID:0060500'	'drug allergy'	Wheat allergy - Symptoms and causes - Mayo Clinic		'An allergic disease that is triggered by a drug. [https://www.mayoclinic.org/diseases-conditions/drug-allergy/symptoms-causes/syc-20371835]'
Positive	Right	C0015230 Exanthema [Sign or Symptom]	C0424755 FEVER (Fever) [Sign or Symptom]		'DOID:4325'	'Ebola hemorrhagic fever'	Ebola (Ebola Virus Disease) | CDC		A viral infectious disease that is a hemorrhagic fever; has_material_basis_in Zaire ebolavirus; has_material_basis_in Sudan ebolavirus; has_material_basis_in Cote d'Ivoire ebolavirus; or has_material_basis_in Bundibugyo ebolavirus; which are transmitted_by contact with the body fluids of an infected animal or person; transmitted by contaminated fomites; or transmitted by infected medical equipmen…
Positive	Right	C0015230 Exanthema [Sign or Symptom]	C0424755 FEVER (Fever) [Sign or Symptom]		'DOID:10341'	'chronic meningitis'	Evaluation and Treatment of Chronic Meningitis (nih.gov)		'NA'
Positive	Right	C0015230 Exanthema [Sign or Symptom]	C0424755 FEVER (Fever) [Sign or Symptom]		'DOID:3905'	'lung carcinoma'	Lung Carcinoma - Pulmonary Disorders - MSD Manual Professional Edition (msdmanuals.com)		'A lung cancer that has_material_basis_in abnormally proliferating cells derives_from epithelial cells and is located_in the lungs and has_symptom cough and has_symptom chest discomfort or pain and has_symptom weight loss and has_symptom hemoptysis. [https://merck.com/mmpe/sec05/ch062/ch062b.html]'
Positive	Right	C0015230 Exanthema [Sign or Symptom]	C0424755 FEVER (Fever) [Sign or Symptom]		'DOID:0050052'	'Rocky Mountain spotted fever'	Rocky Mountain Spotted Fever (RMSF) | CDC		'A spotted fever that has_material_basis_in Rickettsia rickettsii; which is transmitted_by ticks (Dermacentor variabilis and Dermacentor andersoni). The infection has_symptom fever; has_symptom headache; has_symptom abdominal pain; and has_symptom maculopapular rash progressing into papular or petechial rash. [http://cmr.asm.org/cgi/content/full/18/4/719#Rickettsia_rickettsii_%28Rocky_Mountain_sp…
Positive	Right	C0015230 Exanthema [Sign or Symptom]	C0424755 FEVER (Fever) [Sign or Symptom]		'DOID:0050025'	'human granulocytic anaplasmosis'	Human Granulocytic Anaplasmosis (nih.gov)		'An ehrlichiosis that results in infection located in granular leukocyte; has_material_basis_in Anaplasma phagocytophilum; which is transmitted by lone start tick (Amblyomma americanum ). The infection has symptom headache; has symptom muscle aches; has symptom fatigue; has symptom fever and has symptom rash. [https://www.ncbi.nlm.nih.gov/pubmed/25999228]'
Positive	Right	C0015230 Exanthema [Sign or Symptom]	C0424755 FEVER (Fever) [Sign or Symptom]		'DOID:2987'	'familial Mediterranean fever'	Familial Mediterranean fever: MedlinePlus Genetics		'An autoimmune disease characterized by recurrent episodes of fever and acute inflammation of the membranes lining the abdomen; joints and lungs; that has_material_basis_in mutations in the MEFV gene; which encodes the protein pyrin. [http://en.wikipedia.org/wiki/Familial_Mediterranean_fever; https://www.rarediseases.org/rare-disease-information/rare-diseases/byID/127/viewAbstract]'
Positive	Right	C0015230 Exanthema [Sign or Symptom]	C0424755 FEVER (Fever) [Sign or Symptom]		'DOID:10754'	'otitis media'	Otitis Media: Practice Essentials, Background, Pathophysiology (medscape.com)		'A otitis which involves inflammation of the middle ear. [http://en.wikipedia.org/wiki/Otitis_media]'
Positive	Wrong	C0015230 Exanthema [Sign or Symptom]	C0424755 FEVER (Fever) [Sign or Symptom]		'DOID:11213'	'acute contagious conjunctivitis'	Conjunctivitis Information for Clinicians | CDC	Not a direct symptom	'A bacterial acute conjunctivitis that is characterized by highly contagious conjunctival hypermia and mucopurulent discharge and has_material basis in Hemophilius Aegypticus. [https://www.aafp.org/afp/1998/0215/p735.html]'
Positive	Right	C0015230 Exanthema [Sign or Symptom]	C0424755 FEVER (Fever) [Sign or Symptom]		'DOID:0050516'	'Onyongnyong fever'	O’nyong-nyong fever: a neglected mosquito-borne viral disease (nih.gov)		A viral infectious disease that results_in infection located_in joint; has_material_basis_in O'nyong-nyong virus; which is transmitted_by Anopheles gambiae; and transmitted_by Anopheles funestus mosquitoes. The infection has_symptom fever; has_symptom arthralgia; has_symptom rash; and has_symptom lymphadenitis. [http://books.google.com/books?id=VS5bqBQ9RWoC&pg=PA21&lpg#v=onepage&q&f=false]
Positive	Right	C0011991 DIARRHOEA (Diarrhea) [Sign or Symptom]	C0024031 Backache, Low (Low Back Pain) [Sign or Symptom]		'DOID:13774'	'Addisons disease'	Addison Disease: Practice Essentials, Epidemiology (medscape.com)		'An adrenal cortical hypofunction that is characterized by insufficient steroid hormone production by the adrenal glands. [http://en.wikipedia.org/wiki/Addison%27s_disease]'
Positive	Wrong	C0011991 DIARRHOEA (Diarrhea) [Sign or Symptom]	C0024031 Backache, Low (Low Back Pain) [Sign or Symptom]		'DOID:727'	'premenstrual tension'	Premenstrual syndrome (PMS) - Symptoms and causes - Mayo Clinic		'NA'
Positive	Right	C0011991 DIARRHOEA (Diarrhea) [Sign or Symptom]	C0024031 Backache, Low (Low Back Pain) [Sign or Symptom]		'DOID:5119'	'ovarian cyst'	Ovarian cysts - Symptoms and causes - Mayo Clinic		'An ovarian disease that is characterized by the presence of a fluid-filled sac and is located_in the ovary. [https://en.wikipedia.org/wiki/Ovarian_cyst]'
Positive	Right	C0007859 NECK PAIN (Neck Pain) [Sign or Symptom]	C0019825 Dysphonia (Hoarseness) [Sign or Symptom]		'DOID:11797'	'chronic laryngitis'	Chronic Laryngitis (ada.com)		'A laryngitis in which symptoms last longer than three weeks. Gastroesophageal reflux; and lingering bronchitis can cause the disease. [http://en.wikipedia.org/wiki/Laryngitis; http://www.merck.com/mmhe/sec19/ch222/ch222d.html#sec19-ch222-ch222d-263]'
Positive	Right	C0007859 NECK PAIN (Neck Pain) [Sign or Symptom]	C0019825 Dysphonia (Hoarseness) [Sign or Symptom]		'DOID:9396'	'acute laryngitis'	Acute Laryngitis - StatPearls - NCBI Bookshelf (nih.gov)		'A laryngitis which lasts less than a few days. [http://en.wikipedia.org/wiki/Laryngitis]'
Positive	Right	C0007859 NECK PAIN (Neck Pain) [Sign or Symptom]	C0019825 Dysphonia (Hoarseness) [Sign or Symptom]		'DOID:3437'	'laryngitis'	Acute Laryngitis - StatPearls - NCBI Bookshelf (nih.gov)		'A laryngeal disease involving an inflammation of the larynx leading to hoarse voice or a complete loss of voice due to irritation of the vocal cords caused by viral; bacterial or fungal infection; inflammation due to overuse of the vocal cords and excessive coughing; smoking; or alcohol consumption. [http://en.wikipedia.org/wiki/Laryngitis]'
Positive	Right	C0025287 MENINGISMUS (Meningism) [Sign or Symptom]	C0151315 Stiff neck (Neck stiffness) [Sign or Symptom]		'DOID:9471'	'meningitis'	Meningitis (who.int)		'A central nervous system disease that is characterized by an inflammation of the pia-arachnoid meninges. It can be caused by growth of bacteria; fungi; or parasites within the subarachnoid space or by the growth of bacteria or viruses within the meningeal or ependymal cells. [http://www.ncbi.nlm.nih.gov/books/bv.fcgi?rid=mmed.section.5162]'
Positive	Right	C0025287 MENINGISMUS (Meningism) [Sign or Symptom]	C0151315 Stiff neck (Neck stiffness) [Sign or Symptom]		'DOID:10310'	'viral meningitis'	Harrison 20 e chapter 133		'A meningitis that has_material_basis_in a viral infection. [https://en.wikipedia.org/wiki/Viral_meningitis]'
Positive	Right	C0025287 MENINGISMUS (Meningism) [Sign or Symptom]	C0151315 Stiff neck (Neck stiffness) [Sign or Symptom]		'DOID:0050242'	'primary amebic meningoencephalitis'	Primary Amebic Meningoencephalitis (PAM) - Naegleria fowleri | Parasites | CDC		'A parasitic protozoa infectious disease that involves infection of the central nervous system caused by Naegleria fowleri. The symptoms include headache; nausea; rigidity of the neck muscles; vomiting; delirium; seizures and coma. [http://en.wikipedia.org/wiki/Primary_amoebic_meningoencephalitis; http://www.dpd.cdc.gov/dpdx/HTML/FreeLivingAmebic.htm]'
Positive	Right	C0025287 MENINGISMUS (Meningism) [Sign or Symptom]	C0151315 Stiff neck (Neck stiffness) [Sign or Symptom]		'DOID:9588'	'encephalitis'	Encephalitis - Brain, Spinal Cord, and Nerve Disorders - MSD Manual Consumer Version (msdmanuals.com)		'A brain disease that is characterized as an acute inflammation of the brain with flu-like symptoms. [http://en.wikipedia.org/wiki/Encephalitis; http://www.mayoclinic.org/diseases-conditions/encephalitis/basics/definition/con-20021917; http://www.nlm.nih.gov/medlineplus/encephalitis.html]'
Positive	Right	C0025287 MENINGISMUS (Meningism) [Sign or Symptom]	C0151315 Stiff neck (Neck stiffness) [Sign or Symptom]		'DOID:9470'	'bacterial meningitis'	Meningitis (who.int)		'A meningitis that has_material_basis_in a bacterial infection. [https://en.wikipedia.org/wiki/Meningitis#Bacterial]'
Positive	Right	C0025287 MENINGISMUS (Meningism) [Sign or Symptom]	C0151315 Stiff neck (Neck stiffness) [Sign or Symptom]		'DOID:10361'	'eosinophilic meningitis'	Meningitis (who.int)		'NA'
Positive	Right	C0025287 MENINGISMUS (Meningism) [Sign or Symptom]	C0151315 Stiff neck (Neck stiffness) [Sign or Symptom]		'DOID:12297'	'Vogt-Koyanagi-Harada disease'	Vogt-Koyanagi-Harada Disease - NORD (National Organization for Rare Disorders) (rarediseases.org)		'An autoimmune disease that is caused by T helper cell mediated autoimmune attack of melanocytes resulting in inflammation of the inside of the eye; whitening of hair; skin pigment loss; and meningitis. [http://en.wikipedia.org/wiki/Vogt%E2%80%93Koyanagi%E2%80%93Harada_syndrome]'
Positive	Right	C0025287 MENINGISMUS (Meningism) [Sign or Symptom]	C0151315 Stiff neck (Neck stiffness) [Sign or Symptom]		'DOID:10341'	'chronic meningitis'	Meningitis (who.int)		'NA'
Positive	Right	C0751295 MEMORY LOSS (Memory Loss) [Sign or Symptom]	C0424755 FEVER (Fever) [Sign or Symptom]		'DOID:8476'	'Whipple disease'	Whipple Disease: Background, Pathophysiology, Etiology (medscape.com)		'NA'
Positive	Right	C0751295 MEMORY LOSS (Memory Loss) [Sign or Symptom]	C0424755 FEVER (Fever) [Sign or Symptom]		'DOID:0080848'	'long COVID'	Characterizing long COVID in an international cohort: 7 months of symptoms and their impact - EClinicalMedicine (thelancet.com)		'A Coronavirus infectious disease that is characterized by long-term persistent and fluctuating symptoms; in individuals with COVID-19; persisting beyond three to four weeks; including the loss of the ability to smell and taste; breathlessness; fatigue; difficulty in breathing; difficulty concentrating; memory loss; confusion; headache; heart palpitations; chest pain; pain with deep breaths; dizz…
Positive	Right	C0751295 MEMORY LOSS (Memory Loss) [Sign or Symptom]	C0424755 FEVER (Fever) [Sign or Symptom]		'DOID:5082'	'liver cirrhosis'	Harrison 20 e. 337 Cirrhosis and Its Complications Bruce R. Bacon		'NA'
Positive	Right	C0751295 MEMORY LOSS (Memory Loss) [Sign or Symptom]	C0424755 FEVER (Fever) [Sign or Symptom]		'DOID:0050025'	'human granulocytic anaplasmosis'	Human Granulocytic Anaplasmosis (nih.gov)		'An ehrlichiosis that results in infection located in granular leukocyte; has_material_basis_in Anaplasma phagocytophilum; which is transmitted by lone start tick (Amblyomma americanum ). The infection has symptom headache; has symptom muscle aches; has symptom fatigue; has symptom fever and has symptom rash. [https://www.ncbi.nlm.nih.gov/pubmed/25999228]'
Positive	Right	C0424755 FEVER (Fever) [Sign or Symptom]	C0003564 APHONIA (Aphonia) [Sign or Symptom]		'DOID:3437'	'laryngitis'	Acute Laryngitis - StatPearls - NCBI Bookshelf (nih.gov)		'A laryngeal disease involving an inflammation of the larynx leading to hoarse voice or a complete loss of voice due to irritation of the vocal cords caused by viral; bacterial or fungal infection; inflammation due to overuse of the vocal cords and excessive coughing; smoking; or alcohol consumption. [http://en.wikipedia.org/wiki/Laryngitis]'
Positive	Right	C0424755 FEVER (Fever) [Sign or Symptom]	C0085593 CHILLS (Chills) [Sign or Symptom]		'DOID:11695'	'portal vein thrombosis'	Portal Vein Thrombosis - Liver and Gallbladder Disorders - MSD Manual Consumer Version (msdmanuals.com)		'A hepatic vascular disease that is characterized by a blood clot that forms within the hepatic portal vein. [http://en.wikipedia.org/wiki/Portal_vein_thrombosis]'
Positive	Right	C0424755 FEVER (Fever) [Sign or Symptom]	C0085593 CHILLS (Chills) [Sign or Symptom]		'DOID:11103'	'rickettsialpox'	Rickettsialpox - Infections - MSD Manual Consumer Version (msdmanuals.com)		'A spotted fever that has_material_basis_in Rickettsia akari; which is transmitted_by house mouse mite (Liponyssoides sanguineus) found on mice and other rodents. The infection has_symptom fever; has_symptom chills; has_symptom headache; has_symptom myalgia; and has_symptom papulovesicular rash. [http://www.cdc.gov/otherspottedfever/index.html]'
Positive	Right	C0424755 FEVER (Fever) [Sign or Symptom]	C0085593 CHILLS (Chills) [Sign or Symptom]		'DOID:12522'	'bagassosis'	Bagassosis - StatPearls - NCBI Bookshelf (nih.gov)		'An extrinsic allergic alveolitis that is an industrial disease characterized by cough; difficult breathing; chills; fever; and prolonged weakness caused by the inhalation of the dust of bagasse containing thermophilic actinomycetes. [http://www.merriam-webster.com/medical/bagassosis]'
Positive	Right	C0424755 FEVER (Fever) [Sign or Symptom]	C0085593 CHILLS (Chills) [Sign or Symptom]		'DOID:7148'	'rheumatoid arthritis'	Harrison 20 e chapter 351		'An arthritis that is an autoimmune disease which attacks healthy cells and tissue located_in joint. [http://en.wikipedia.org/wiki/Rheumatoid_arthritis; http://www.arthritis.org/disease-center.php?disease_id=31; http://www.mayoclinic.org/diseases-conditions/rheumatoid-arthritis/home/ovc-20197388; http://www.nlm.nih.gov/medlineplus/ency/article/000431.htm; http://www2.merriam-webster.com/cgi-bin/m…
Positive	Right	C0424755 FEVER (Fever) [Sign or Symptom]	C0085593 CHILLS (Chills) [Sign or Symptom]		'DOID:992'	'Omsk hemorrhagic fever'	The deduced evolution history of Omsk hemorrhagic fever virus - PubMed (nih.gov)		'A viral infectious disease that is a hemorrhagic fever; has_material_basis_in Omsk hemorrhagic fever virus; which is transmitted_by Dermacentor and transmitted_by Ixodes species of ticks. The infection has_symptom fever; has_symptom chills; has_symptom headache; has_symptom pain in lower and upper extremities; has_symptom stiff neck; has_symptom papulovesicular rash on the soft palate; has_sympt…
Positive	Right	C0424755 FEVER (Fever) [Sign or Symptom]	C0085593 CHILLS (Chills) [Sign or Symptom]		'DOID:9471'	'meningitis'	Meningitis (who.int)		'A central nervous system disease that is characterized by an inflammation of the pia-arachnoid meninges. It can be caused by growth of bacteria; fungi; or parasites within the subarachnoid space or by the growth of bacteria or viruses within the meningeal or ependymal cells. [http://www.ncbi.nlm.nih.gov/books/bv.fcgi?rid=mmed.section.5162]'
Positive	Right	C0424755 FEVER (Fever) [Sign or Symptom]	C0085593 CHILLS (Chills) [Sign or Symptom]		'DOID:14472'	'hantavirus pulmonary syndrome'	CDC - Hantavirus Pulmonary Syndrome (HPS) - Hantavirus		'A viral infectious disease that results in infection located in lung; has_material_basis_in Sin Nombre virus; transmitted by deer mouse (Myodes glareolus); has_material_basis_in Black Creek Canal virus; transmitted by cotton rat (Sigmodon hispidus); has_material_basis_in Bayou virus; transmitted by marsh rice rat (Oryzomys palustris); has_material_basis_in Laguna Negra virus; transmitted by smal…
Positive	Right	C0424755 FEVER (Fever) [Sign or Symptom]	C0085593 CHILLS (Chills) [Sign or Symptom]		'DOID:782'	'renal infectious disease'	Infectious Diseases and the Kidney (nih.gov)		'NA'
Positive	Right	C0424755 FEVER (Fever) [Sign or Symptom]	C0085593 CHILLS (Chills) [Sign or Symptom]		'DOID:0050481'	'endemic typhus'	Flea-borne (murine) typhus | Typhus Fevers | CDC		'A typhus that has_material_basis_in Rickettsia typhi or has_material_basis_in Rickettsia felis; which are transmitted by fleas (Xenopsylla cheopis). The infection has symptom headache; has symptom fever; has symptom chills; has symptom myalgia; has symptom nausea; has symptom vomiting; has symptom cough and has symptom rash. [http://en.wikipedia.org/wiki/Murine_typhus]'
Positive	Right	C0424755 FEVER (Fever) [Sign or Symptom]	C0085593 CHILLS (Chills) [Sign or Symptom]		'DOID:4885'	'Colorado tick fever'	Colorado Tick Fever (CTF) | Colorado Tick Fever | CDC		'A viral infectious disease that results_in infection; has_material_basis_in Colorado tick fever virus; which is transmitted_by rocky mountain wood tick; Dermacentor andersoni. The infection has_symptom fever for 2-3 days; followed by an afebrile period of similar duration and then another 2-3 days of fever; has_symptom headache; has_symptom myalgia; and has_symptom fatigue. [https://www.cdc.gov/…
Positive	Right	C0424755 FEVER (Fever) [Sign or Symptom]	C0085593 CHILLS (Chills) [Sign or Symptom]		'DOID:3481'	'septicemic plague'	Symptoms | Plague | CDC		'A plague that results_in infection located_in vasculature where bacterial endotoxins cause coagulation; which leads to formation of tiny clots throughout the body. The infection has_symptom fever; has_symptom chills; has_symptom prostration; has_symptom abdominal pain; has_symptom shock and has_symptom bleeding into skin and other organs. [http://en.wikipedia.org/wiki/Plague_%28disease%29#Septic…
Positive	Right	C0424755 FEVER (Fever) [Sign or Symptom]	C0085593 CHILLS (Chills) [Sign or Symptom]		'DOID:13189'	'gout'	Gout | Arthritis | CDC		'An arthritis that has_material_basis_in uric acid crystal deposits located_in joint. [http://en.wikipedia.org/wiki/Gout; http://www.mayoclinic.com/health/gout/DS00090; http://www.nlm.nih.gov/medlineplus/ency/article/000422.htm]'
Positive	Right	C0424755 FEVER (Fever) [Sign or Symptom]	C0085593 CHILLS (Chills) [Sign or Symptom]		'DOID:13036'	'tick-borne relapsing fever'	Symptoms | Tick-borne Relapsing Fever (TBRF) | CDC		'A relapsing fever that is characterized by relapsing or recurring episodes of fever; has_material basis_in Borrelia hermsii; has_material basis_in Borrelia parkeri or has_material basis_in Borrelia duttoni; which are transmitted_by soft ticks (Ornithodoros parkeri and Ornithodoros hermsii). The infection has_symptom tachypnea; has_symptom tachycardia; has_symptom hepatosplenomegaly and has_sympt…
Positive	Right	C0424755 FEVER (Fever) [Sign or Symptom]	C0085593 CHILLS (Chills) [Sign or Symptom]		'DOID:8476'	'Whipple disease'	Whipple disease | Genetic and Rare Diseases Information Center (GARD) – an NCATS Program (nih.gov)		'NA'
Positive	Right	C0424755 FEVER (Fever) [Sign or Symptom]	C0085593 CHILLS (Chills) [Sign or Symptom]		'DOID:13444'	'glanders'	Glanders | CDC		'A primary bacterial infectious disease that results in septicemic infection; has_material_basis_in Burkholderia mallei; which is transmitted by contact with tissues or body fluids of infected animals; or through mucosal surfaces such as the eyes and nose. The infection has symptom fever; has symptom chills; has symptom sweating; has symptom muscle aches; has symptom chest pain; has symptom muscl…
Positive	Right	C0424755 FEVER (Fever) [Sign or Symptom]	C0085593 CHILLS (Chills) [Sign or Symptom]		'DOID:2394'	'ovarian cancer'	Chapter 85 Harrison internal medicine 20 e.		'A female reproductive organ cancer that is located_in the ovary. [http://www.cancer.gov/dictionary?CdrID=445074]'
Positive	Right	C0424755 FEVER (Fever) [Sign or Symptom]	C0085593 CHILLS (Chills) [Sign or Symptom]		'DOID:6004'	'aleukemic leukemia'	Acute lymphoblastic leukemia with aleukemic prodrome: preleukemic dynamics and possible mechanisms of immunosurveillance (nih.gov)		'A leukemia that arises from changes in the tissues forming white blood cells and characterized by the absence of leukemic cells in the peripheral blood. [http://www.merriam-webster.com/medical/aleukemic%20leukemia; https://ncit.nci.nih.gov/ncitbrowser/ConceptReport.jsp?dictionary=NCI_Thesaurus&ns=ncit&code=C4982]'
Positive	Right	C0424755 FEVER (Fever) [Sign or Symptom]	C0085593 CHILLS (Chills) [Sign or Symptom]		'DOID:9744'	'type 1 diabetes mellitus'	Harrison 20 e chapter 397 Diabetes Mellitus: Management and Therapies		'A diabetes mellitus that is characterized by destruction of pancreatic beta cells resulting in absent or extremely low insulin production. [http://en.wikipedia.org/wiki/Diabetes; http://en.wikipedia.org/wiki/Diabetes_mellitus_type_1]'
Positive	Right	C0424755 FEVER (Fever) [Sign or Symptom]	C0085593 CHILLS (Chills) [Sign or Symptom]		'DOID:0050200'	'Korean hemorrhagic fever'	International Notes Korean Hemorrhagic Fever (cdc.gov)		'A hemorrhagic fever with renal syndrome that results_in infection located_in kidney; has_material_basis_in Hantaan virus; which is transmitted_by the eurasian field mouse; Apodemus agrarius; or has_material_basis_in Seoul virus; which is transmitted_by norwegian rat; Rattus norvegicus. The infection has_symptom headache; has_symptom back pain; has_symptom abdominal pain; has_symptom fever; has_s…
Positive	Right	C0424755 FEVER (Fever) [Sign or Symptom]	C0085593 CHILLS (Chills) [Sign or Symptom]		'DOID:10283'	'prostate cancer'	Chapter 85 Harrison internal medicine 20 e.		'A male reproductive organ cancer that is located_in the prostate. [http://www.cancer.gov/dictionary?CdrID=445079]'
Positive	Right	C0424755 FEVER (Fever) [Sign or Symptom]	C0085593 CHILLS (Chills) [Sign or Symptom]		'DOID:13238'	'Haverhill fever'	Rat Bite Fever (RBF) | CDC		'A primary bacterial infectious disease that results_in infection; has_material_basis_in Streptobacillus moniliformis; which is transmitted_by contact with urine or secretions from the mouth; eye; or nose of an infected animal or transmitted_by bite of an infected animal; especially rat. The infection has_symptom chills; has_symptom fever; has_symptom rash and has_symptom joint pain. [https://en.…
Positive	Right	C0424755 FEVER (Fever) [Sign or Symptom]	C0085593 CHILLS (Chills) [Sign or Symptom]		'DOID:13722'	'neuroschistosomiasis'	Neuroschistosomiasis: clinical symptoms and pathogenesis - PubMed (nih.gov)		'A schistosomiasis that involves parasitic infection of the brain and spinal cord by Schistosoma haematobium; Schistosoma mansoni or Schistosoma japonicum causing acute or subacute myelopathy; focal central nervous system impairment; seizures and increased intracranial pressure. [http://www.ajtmh.org/cgi/content/full/76/5/964; http://www.cdc.gov/ncidod/eid/vol12no09/06-0113.htm; http://www.ncbi.n…
Positive	Right	C0424755 FEVER (Fever) [Sign or Symptom]	C0085593 CHILLS (Chills) [Sign or Symptom]		'DOID:11100'	'Q fever'	Q Fever | Q Fever | CDC		'A primary bacterial infectious disease that is a zoonotic infectious disease affecting multiple organs; has_material_basis_in Coxiella burnetii; which is transmitted_by inhalation of air contaminated by barnyard dust containing dried placental material; birth fluids; or excreta of infected herd animals; transmitted_by ingestion of contaminated milk; transmitted_by tick bites and transmitted_by c…
Positive	Right	C0424755 FEVER (Fever) [Sign or Symptom]	C0085593 CHILLS (Chills) [Sign or Symptom]		'DOID:10457'	'Legionnaires disease'	About Legionnaires Disease and Pontiac Fever | CDC		'A legionellosis that is characterized by severe form of infection producing pneumonia. Symptoms include fever; chills; and cough. [http://en.wikipedia.org/wiki/Legionellosis]'
Positive	Right	C0424755 FEVER (Fever) [Sign or Symptom]	C0085593 CHILLS (Chills) [Sign or Symptom]		'DOID:14239'	'gastrointestinal tularemia'	Gastrointestinal tularemia (Concept Id: C0494039) - MedGen - NCBI (nih.gov)		'A tularemia that results in formation of ulcerative lesions located in gastrointestinal tract. The infection has symptom fever; has symptom chills; has symptom malaise; has symptom muscle aches; and has symptom vomiting. [https://www.cdc.gov/tularemia/index.html]'
Positive	Right	C0424755 FEVER (Fever) [Sign or Symptom]	C0085593 CHILLS (Chills) [Sign or Symptom]		'DOID:9402'	'epididymitis'	Epididymitis - StatPearls - NCBI Bookshelf (nih.gov)		'NA'
Positive	Right	C0424755 FEVER (Fever) [Sign or Symptom]	C0085593 CHILLS (Chills) [Sign or Symptom]		'DOID:10176'	'neuroretinitis'	[Clinical features and etiologies of acute neuroretinitis in southern Tunisia] - PubMed (nih.gov)		'NA'
Positive	Right	C0424755 FEVER (Fever) [Sign or Symptom]	C0085593 CHILLS (Chills) [Sign or Symptom]		'DOID:13891'	'bird fanciers lung'	Bird Fancier's lung: An underdiagnosed etiology of dyspnea (nih.gov)		'An extrinsic allergic alveolitis which is caused by inhalation of antigens from avian excreta. The disease has_symptom abrupt onset of dyspnea; has_symptom cough; has_symptom malaise; and has_symptom fever; after exposure to antigen. [http://www.ncbi.nlm.nih.gov/pmc/articles/PMC1841781/pdf/brmedj02140-0025.pdf]'
Positive	Right	C0424755 FEVER (Fever) [Sign or Symptom]	C0085593 CHILLS (Chills) [Sign or Symptom]		'DOID:784'	'chronic kidney disease'	Kidney failure (ESRD) - Causes, signs, and treatment | National Kidney Foundation		'A kidney failure that is characterized by the gradual loss of kidney function. [https://www.mayoclinic.org/diseases-conditions/chronic-kidney-disease/symptoms-causes/syc-20354521; https://www.ncbi.nlm.nih.gov/books/NBK499861/]'
Positive	Right	C0424755 FEVER (Fever) [Sign or Symptom]	C0085593 CHILLS (Chills) [Sign or Symptom]		'DOID:10398'	'pneumonic plague'	Symptoms | Plague | CDC		'A plague that results_in infection located_in lung; which results from direct inhalation of the bacillus and has_symptom fever; has_symptom chills; has_symptom cough and has_symptom difficulty breathing. [https://en.wikipedia.org/wiki/Pneumonic_plague]'
Positive	Right	C0424755 FEVER (Fever) [Sign or Symptom]	C0085593 CHILLS (Chills) [Sign or Symptom]		'DOID:12577'	'urethral obstruction'	Urinary Tract Obstruction - Kidney and Urinary Tract Disorders - MSD Manual Consumer Version (msdmanuals.com)		'NA'
Positive	Right	C0424755 FEVER (Fever) [Sign or Symptom]	C0085593 CHILLS (Chills) [Sign or Symptom]		'DOID:3055'	'paratyphoid fever'	Symptoms and Treatment | Typhoid Fever | CDC		'A primary bacterial infectious disease that results_in infection located_in intestine; has_material_basis_in Salmonella enterica subsp enterica serovar Paratyphi A; B or C; which are transmitted_by ingestion of contaminated food. The infection has_symptom fever; has_symptom headache; has_symptom abdominal pain; has_symptom malaise; has_symptom anorexia; has_symptom constipation; has_symptom rosy…
Positive	Right	C0424755 FEVER (Fever) [Sign or Symptom]	C0085593 CHILLS (Chills) [Sign or Symptom]		'DOID:0050485'	'sennetsu fever'	Sennetsu Fever - NORD (National Organization for Rare Disorders) (rarediseases.org)		'A primary bacterial infectious disease that results_in infection; has_material_basis_in Neorickettsia sennetsu; which is transmitted_by ingestion of raw or under-cooked gray mullet fish infected with the trematodes. The infection has_symptom fever; has_symptom malaise; has_symptom anorexia; has_symptom lymphadenopathy; has_symptom hepatosplenomegaly; has_symptom fatigue; has_symptom chills; has_…
Positive	Right	C0424755 FEVER (Fever) [Sign or Symptom]	C0085593 CHILLS (Chills) [Sign or Symptom]		'DOID:9808'	'Goodpasture syndrome'	Goodpasture Syndrome - StatPearls - NCBI Bookshelf (nih.gov)		'An autoimmune disease that is characterized by antibody attack of the basement membrane in lungs and kidneys; leading to bleeding from the lungs and kidney failure. [http://en.wikipedia.org/wiki/Goodpasteure%27s_syndrome]'
Positive	Right	C0424755 FEVER (Fever) [Sign or Symptom]	C0085593 CHILLS (Chills) [Sign or Symptom]		'DOID:2533'	'splenic infarction'	Splenic Infarcts - StatPearls - NCBI Bookshelf (nih.gov)		'NA'
Positive	Right	C0424755 FEVER (Fever) [Sign or Symptom]	C0085593 CHILLS (Chills) [Sign or Symptom]		'DOID:1395'	'schistosomiasis'	Schistosomiasis (who.int)		'A parasitic helminthiasis infectious disease that involves infection of the intestine; urinary tract; skin; liver and spleen caused by multiple species of the trematode fluke of the genus Schistosoma. The symptoms include fever; chills; nausea; abdominal pain; diarrhea; malaise; myalgia; liver and spleen enlargement; rash and hematuria. [http://www.nlm.nih.gov/medlineplus/ency/article/001321.htm…
Positive	Right	C0424755 FEVER (Fever) [Sign or Symptom]	C0085593 CHILLS (Chills) [Sign or Symptom]		'DOID:11337'	'Lemierres syndrome'	Lemierre’s syndrome (nih.gov)		'A commensal bacterial infectious disease that is characterized by systemic sepsis; ulcerative or necrotic lesions and multisystem abscesses caused by Fusobacterium necrophorum. The disease often first presents as a severe tonsillitis or pharyngitis with high-grade fever and chills together with leukocytosis; cervical pain and neck swelling. [http://en.wikipedia.org/wiki/Fusobacterium_necrophorum…
Positive	Right	C0424755 FEVER (Fever) [Sign or Symptom]	C0085593 CHILLS (Chills) [Sign or Symptom]		'DOID:11729'	'Lyme disease'	Lyme Disease | Lyme Disease | CDC		'A primary bacterial infectious disease that results_in infection; has_material_basis_in Borrelia burgdorferi; which is transmitted_by blacklegged tick (Ixodes scapularis) or transmitted_by western blacklegged tick (Ixodes pacificus). The infection has_symptom fever; has_symptom headache; has_symptom fatigue; and has_symptom skin rash called erythema migrans. If left untreated; infection can spre…
Positive	Right	C0424755 FEVER (Fever) [Sign or Symptom]	C0085593 CHILLS (Chills) [Sign or Symptom]		'DOID:12679'	'nephrocalcinosis'	Nephrocalcinosis: Practice Essentials, Background, Pathophysiology (medscape.com)		'NA'
Positive	Right	C0424755 FEVER (Fever) [Sign or Symptom]	C0085593 CHILLS (Chills) [Sign or Symptom]		'DOID:12549'	'hepatitis A'	Hepatitis A (who.int)		'A viral infectious disease that results_in inflammation located_in liver; has_material_basis_in Hepatitis A virus; which is transmitted_by ingestion of contaminated food or water; or transmitted_by direct contact with an infected person. The infection has_symptom fever; has_symptom fatigue; has_symptom loss of appetite; has_symptom nausea; has_symptom vomiting; has_symptom abdominal pain; has_sy…
Positive	Right	C0424755 FEVER (Fever) [Sign or Symptom]	C0085593 CHILLS (Chills) [Sign or Symptom]		'DOID:874'	'bacterial pneumonia'	Bacterial Pneumonia - StatPearls - NCBI Bookshelf (nih.gov)		'A pneumonia involving inflammation of the lungs caused by bacteria. [http://en.wikipedia.org/wiki/Bacterial_pneumonia]'
Positive	Right	C0424755 FEVER (Fever) [Sign or Symptom]	C0085593 CHILLS (Chills) [Sign or Symptom]		'DOID:0050854'	'Muckle-Wells syndrome'	Muckle-Wells syndrome: a treatable cause of congenital sensorineural hearing loss - PubMed (nih.gov)		'A syndrome characterized by episodic skin rash; arthralgias; and fever associated with late-onset sensorineural deafness and renal amyloidosis that has_material_basis_in heterozygous mutation in NLRP3 on chromosome 1q44. [https://www.ncbi.nlm.nih.gov/pubmed/11687797; https://www.ncbi.nlm.nih.gov/pubmed/11992256]'
Positive	Right	C0424755 FEVER (Fever) [Sign or Symptom]	C0085593 CHILLS (Chills) [Sign or Symptom]		'DOID:2841'	'asthma'	Asthma Clinical Presentation: History, Physical Examination, Nonpulmonary Manifestations (medscape.com)		'A bronchial disease that is characterized by chronic inflammation and narrowing of the airways; which is caused by a combination of environmental and genetic factors. The disease has_symptom recurring periods of wheezing (a whistling sound while breathing); has_symptom chest tightness; has_symptom shortness of breath; has_symptom mucus production and has_symptom coughing. [http://www.nhlbi.nih.g…
Positive	Right	C0424755 FEVER (Fever) [Sign or Symptom]	C0085593 CHILLS (Chills) [Sign or Symptom]		'DOID:6132'	'bronchitis'	Chest Cold (Acute Bronchitis) | Antibiotic Use | CDC		'A bronchial disease that is an inflammation of the bronchial tubes. It is caused by bacteria and viruses. The disease has_symptom cough with mucus; has_symptom shortness of breath; has_symptom low fever and has_symptom chest tightness. [http://www.nhlbi.nih.gov/health/dci/Diseases/brnchi/brnchi_whatis.html; http://www.nlm.nih.gov/medlineplus/bronchitis.html; http://www2.merriam-webster.com/cgi-b…
Positive	Right	C0424755 FEVER (Fever) [Sign or Symptom]	C0085593 CHILLS (Chills) [Sign or Symptom]		'DOID:2176'	'carbuncle'	Carbuncle - StatPearls - NCBI Bookshelf (nih.gov)		'NA'
Positive	Right	C0424755 FEVER (Fever) [Sign or Symptom]	C0085593 CHILLS (Chills) [Sign or Symptom]		'DOID:585'	'nephrolithiasis'	Nephrolithiasis: Practice Essentials, Background, Anatomy (medscape.com)		'A kidney disease characterized by the formation of stoney concentrations in the kidneys. [https://ghr.nlm.nih.gov/condition/kidney-stones; https://medlineplus.gov/kidneystones.html; https://www.ncbi.nlm.nih.gov/pmc/articles/PMC2518455/]'
Positive	Right	C0424755 FEVER (Fever) [Sign or Symptom]	C0085593 CHILLS (Chills) [Sign or Symptom]		'DOID:10459'	'common cold'	Harrison 20 e chapter 194 Common Viral Respiratory INFECTIONS		'An upper respiratory tract disease which involves inflammation of the mucous membranes of the nose; throat; eyes; and eustachian tubes with watery then purulent discharge. This is an acute contagious disease caused by rhinoviruses; human parainfluenza viruses; human respiratory syncytial virus; influenza viruses; adenoviruses; enteroviruses; or metapneumovirus. [http://www2.merriam-webster.com/c…
Positive	Right	C0424755 FEVER (Fever) [Sign or Symptom]	C0085593 CHILLS (Chills) [Sign or Symptom]		'DOID:3083'	'chronic obstructive pulmonary disease'	Chronic Obstructive Pulmonary Disease (COPD) | CDC		'An obstructive lung disease that is characterized by irreversible airflow obstruction due to chronic bronchitis; emphysema; and/or small airways disease. [https://pubmed.ncbi.nlm.nih.gov/28513453/; https://www.nhlbi.nih.gov/health-topics/copd]'
Positive	Right	C0424755 FEVER (Fever) [Sign or Symptom]	C0085593 CHILLS (Chills) [Sign or Symptom]		'DOID:8577'	'ulcerative colitis'	Ulcerative Colitis: Symptoms, Treatment, Living With It & Diagnosis (clevelandclinic.org)		'A colitis that is predominantly confined to the mucosa located_in colon and includes characteristic ulcers; or open sores. [MESH:D003093; http://en.wikipedia.org/wiki/Ulcerative_colitis]'
Positive	Right	C0424755 FEVER (Fever) [Sign or Symptom]	C0085593 CHILLS (Chills) [Sign or Symptom]		'DOID:12365'	'malaria'	Malaria (who.int)		'A parasitic protozoa infectious disease characterized as a vector-borne infectious disease caused by the presence of protozoan parasites of the genus Plasmodium in the red blood cells; transmitted from an infected to an uninfected individual by the bite of anopheline mosquitoes; and characterized by periodic attacks of chills and fever that coincide with mass destruction of blood cells and the r…
Positive	Right	C0424755 FEVER (Fever) [Sign or Symptom]	C0085593 CHILLS (Chills) [Sign or Symptom]		'DOID:552'	'pneumonia'	Bacterial Pneumonia - StatPearls - NCBI Bookshelf (nih.gov)		'A lung disease that involves lung parenchyma or alveolar inflammation and abnormal alveolar filling with fluid (consolidation and exudation). It results from a variety of causes including infection with bacteria; viruses; fungi or parasites; and chemical or physical injury to the lungs. It is accompanied by fever; chills; cough; and difficulty in breathing. [http://en.wikipedia.org/wiki/Pneumoni…
Positive	Right	C0424755 FEVER (Fever) [Sign or Symptom]	C0085593 CHILLS (Chills) [Sign or Symptom]		'DOID:11355'	'bladder calculus'	Bladder Stones: Practice Essentials, Anatomy, Pathophysiology (medscape.com)		'NA'
Positive	Right	C0424755 FEVER (Fever) [Sign or Symptom]	C0085593 CHILLS (Chills) [Sign or Symptom]		'DOID:11330'	'erysipelas'	Erysipelas: Background, Pathophysiology and Etiology, Epidemiology (medscape.com)		'NA'
Positive	Right	C0424755 FEVER (Fever) [Sign or Symptom]	C0085593 CHILLS (Chills) [Sign or Symptom]		'DOID:0050480'	'epidemic typhus'	Epidemic Typhus | Typhus Fevers | CDC		'A typhus that has_material_basis _in Rickettsia prowazekii; which is transmitted by human body louse (Pediculus humanus corporis). The infection has_symptom high fever; has_symptom cough; has_symptom rash; has_symptom severe muscle pain; has_symptom chills; has_symptom falling blood pressure; has_symptom stupor; has_symptom sensitivity to light; and has_symptom delirium. [http://en.wikipedia.org…
Positive	Right	C0424755 FEVER (Fever) [Sign or Symptom]	C0085593 CHILLS (Chills) [Sign or Symptom]		'DOID:0050383'	'typhoidal tularemia'	Typhoidal Tularemia: 2 Familial Cases (nih.gov)		'A tularemia that results_in bacteremia and has_symptom fever; has_symptom chills; has_symptom myalgia; has_symptom malaise; and has_symptom weight loss. [https://www.ncbi.nlm.nih.gov/pubmed/29635071]'
Positive	Right	C0424755 FEVER (Fever) [Sign or Symptom]	C0085593 CHILLS (Chills) [Sign or Symptom]		'DOID:8778'	'Crohns disease'	Crohn’s Disease: Symptoms, Causes, Management & Treatment (clevelandclinic.org)		'An intestinal disease that involves inflammation located_in intestine. [http://en.wikipedia.org/wiki/Chron%27s_disease]'
Positive	Right	C0424755 FEVER (Fever) [Sign or Symptom]	C0085593 CHILLS (Chills) [Sign or Symptom]		'DOID:2297'	'leptospirosis'	Leptospirosis | CDC		'A primary bacterial infectious disease that involves systemic infection; has_material_basis_in Leptospira; which is transmitted by contact with water; food; or soil containing urine from the infected animals. The infection has symptom jaundice; has symptom chills; has symptom fever; has symptom muscle pain; and has symptom hepatomegaly. [http://en.wikipedia.org/wiki/Leptospirosis]'
Positive	Right	C0424755 FEVER (Fever) [Sign or Symptom]	C0085593 CHILLS (Chills) [Sign or Symptom]		'DOID:10456'	'tonsillitis'	Tonsillitis - NHS (www.nhs.uk)		'An upper respiratory tract disease which is characterized by inflammation of the tonsils resulting from bacterial (Group A streptococcus) and viral (Epstein-Barr virus; adenovirus) infections. Symptoms include a severe sore throat; painful or difficult swallowing; coughing; headache; myalgia; fever and chills. [http://en.wikipedia.org/wiki/Tonsillitis; http://www2.merriam-webster.com/cgi-bin/mwm…
Positive	Right	C0424755 FEVER (Fever) [Sign or Symptom]	C0085593 CHILLS (Chills) [Sign or Symptom]		'DOID:14457'	'Brucella abortus brucellosis'	Brucellosis - StatPearls - NCBI Bookshelf (nih.gov)		'A brucellosis that involves an infection caused by Brucella abortus [NCBITaxon:235] in cattle and humans. The disease has_symptom fever; has_symptom chills; has_symptom sweats; has_symptom weight loss; has_symptom malaise; has_symptom headaches; has_symptom myalgia; and has_symptom arthralgia. [http://www.cdc.gov/ncidod/dbmd/diseaseinfo/Brucellosis_g.htm; http://www.ncbi.nlm.nih.gov/sites/entrez…
Positive	Right	C0424755 FEVER (Fever) [Sign or Symptom]	C0085593 CHILLS (Chills) [Sign or Symptom]		'DOID:11755'	'choledocholithiasis'	Choledocholithiasis | Surgery | JAMA | JAMA Network		'NA'
Positive	Right	C0424755 FEVER (Fever) [Sign or Symptom]	C0085593 CHILLS (Chills) [Sign or Symptom]		'DOID:635'	'acquired immunodeficiency syndrome'	Acquired Immunodeficiency Syndrome (AIDS) | NIH (hiv.gov)		'A Human immunodeficiency virus infectious disease that results_in reduction in the numbers of CD4-bearing helper T cells below 200 per microliter of blood or 14% of all lymphocytes thereby rendering the subject highly vulnerable to life-threatening infections and cancers; has_material_basis_in Human immunodeficiency virus 1 or has_material_basis_in Human immunodeficiency virus 2; which are trans…
Positive	Right	C0424755 FEVER (Fever) [Sign or Symptom]	C0085593 CHILLS (Chills) [Sign or Symptom]		'DOID:11258'	'cat-scratch disease'	Cat Scratch Disease | Healthy Pets, Healthy People | CDC		A bartonellosis that results_in infection located_in lymph node; has_material_basis_in Bartonella henselae or has_material_basis_in Bartonella clarridgeiae; which are transmitted_by scratch or bite of a kitten; or transmitted_by contact of animal's saliva with an eye or through broken skin. The infection has_symptom regional lymphadenopathy; has_symptom headache; has_symptom chills; has_symptom b…
Positive	Right	C0424755 FEVER (Fever) [Sign or Symptom]	C0085593 CHILLS (Chills) [Sign or Symptom]		'DOID:11320'	'Kyasanur forest disease'	Kyasanur Forest Disease (KFD) | CDC		'A viral infectious disease that is a hemorrhagic fever; has_material_basis_in Kyasanur forest disease virus; which is transmitted by Haemaphysalis spinigera tick bite. The infection has symptom fever; has symptom headache; has symptom stiffness of the neck; has symptom severe muscle pain; has symptom cough; has symptom dehydration; and has symptom bleeding problems. [http://www.cdc.gov/ncidod/dv…
Positive	Right	C0424755 FEVER (Fever) [Sign or Symptom]	C0085593 CHILLS (Chills) [Sign or Symptom]		'DOID:0080784'	'urinary tract infection'	Clinical Presentations and Epidemiology of Urinary Tract Infections - PubMed (nih.gov)		'An urinary system disease that is characterized by an infection in any part of the urinary system; including the kidneys; ureters; bladder or urethra. [https://medlineplus.gov/urinarytractinfections.html; https://www.cdc.gov/antibiotic-use/community/for-patients/common-illnesses/uti.html; https://www.mayoclinic.org/diseases-conditions/urinary-tract-infection/symptoms-causes/syc-20353447]'
Positive	Right	C0424755 FEVER (Fever) [Sign or Symptom]	C0085593 CHILLS (Chills) [Sign or Symptom]		'DOID:10247'	'pleurisy'	Pleurisy: Symptoms, Causes, Tests and Treatment (clevelandclinic.org)		'A pleural disease that is characterized by inflammation of the pleura; the lining of the pleural cavity surrounding the lungs. [http://en.wikipedia.org/wiki/Pleurisy; http://www.merck.com/mmhe/sec04/ch052/ch052b.html#sb052_2]'
Positive	Right	C0424755 FEVER (Fever) [Sign or Symptom]	C0085593 CHILLS (Chills) [Sign or Symptom]		'DOID:8857'	'lupus erythematosus'	Systemic Lupus Erythematosus (SLE) | CDC		'An autoimmune disease that is characterized by a constellation of findings that include elevated antibodies to nuclear antigens; antiphospholipids; low complement levels; ulcers; non-scarring alopecia; renal or neurologic damage; and low white blood cell and platelet counts; has_symptom rashes; fatigue; arthritis; hair loss; seizures; and symptoms related to affected organs. [https://www.ncbi.nl…
Positive	Right	C0424755 FEVER (Fever) [Sign or Symptom]	C0085593 CHILLS (Chills) [Sign or Symptom]		'DOID:9682'	'yellow fever'	Yellow fever (who.int)		'A viral infectious disease that results in infection; has_material_basis_in Yellow fever virus; which is transmitted by Aedes; transmitted by Haemagogus; or transmitted by Sabethes species of mosquitoes. The infection has symptom fever; has symptom muscle pain; has symptom backache; has symptom headache; has symptom shivers; has symptom loss of appetite; has symptom jaundice; and has symptom ble…
Positive	Right	C0424755 FEVER (Fever) [Sign or Symptom]	C0085593 CHILLS (Chills) [Sign or Symptom]		'DOID:2957'	'pulmonary tuberculosis'	Tuberculosis (TB) | American Lung Association		'A tuberculosis that is a contagious disease located_in lungs. The infection has_symptom fever; has_symptom cough; has_symptom difficulty in breathing; has_symptom inflammatory infiltrations; has_symptom formation of tubercles; has_symptom caseation; has_symptom pleural effusion; and has_symptom fibrosis. [http://www.cdc.gov/tb/publications/factsheets/general/tb.htm; http://www2.merriam-webster.c…
Positive	Right	C0424755 FEVER (Fever) [Sign or Symptom]	C0085593 CHILLS (Chills) [Sign or Symptom]	Harrison 20 e. 337 Cirrhosis and Its Complications Bruce R. Bacon	'DOID:2043'	'hepatitis B'	Harrison 20 e. 337 Cirrhosis and Its Complications Bruce R. Bacon		'A viral infectious disease that results_in inflammation located_in liver; has_material_basis_in Hepatitis B virus; which is transmitted_by sexual contact; transmitted_by blood transfusions; and transmitted_by fomites like needles or syringes. The infection has_symptom fever; has_symptom fatigue; has_symptom loss of appetite; has_symptom nausea; has_symptom vomiting; has_symptom abdominal pain; h…
Positive	Right	C0424755 FEVER (Fever) [Sign or Symptom]	C0085593 CHILLS (Chills) [Sign or Symptom]		'DOID:841'	'extrinsic allergic alveolitis'	Alveolitis, Extrinsic Allergic - NORD (National Organization for Rare Disorders) (rarediseases.org)		'An interstitial lung disease involving inflammation of alveoli and smallest airways (bronchioles) of the lung caused by an allergic reaction to inhaled organic dusts containing microorganisms or proteins; and chemicals. Symptoms include chills; cough; fever; malaise; shortness of breath; loss of appetite and weight loss. [http://www.merck.com/mmhe/sec04/ch051/ch051b.html; http://www.nlm.nih.gov/…
Positive	Right	C0424755 FEVER (Fever) [Sign or Symptom]	C0085593 CHILLS (Chills) [Sign or Symptom]		'DOID:631'	'fibromyalgia'	Harrison 20 e chapter 366		'NA'
Positive	Right	C0424755 FEVER (Fever) [Sign or Symptom]	C0085593 CHILLS (Chills) [Sign or Symptom]		'DOID:11266'	'Hantavirus hemorrhagic fever with renal syndrome'	CDC - Hemorrhagic Fever with Renal Syndrome (HFRS) - Hantavirus		'A viral infectious disease that is a hemorrhagic fever; located in kidney; has_material_basis_in Hantaan virus; has_material_basis_in Dobrava-Belgrade orthohantavirus has_material_basis_in Seoul virus; or has_material_basis_in Puumala virus; which are carried and transmitted by rodents. The infection has symptom headache; has symptom fever; has symptom muscle pains; has symptom facial flush; has…
Positive	Right	C0424755 FEVER (Fever) [Sign or Symptom]	C0085593 CHILLS (Chills) [Sign or Symptom]		'DOID:4327'	'Marburg hemorrhagic fever'	Marburg (Marburg Virus Disease) | Marburg (Marburg Virus Disease) | CDC		'A viral infectious disease that is a hemorrhagic fever; has_material_basis_in Marburgvirus; which is transmitted_by contact with the body fluids of an infected person. The infection has_symptom fever; has_symptom chills; has_symptom headache; has_symptom myalgia; has_symptom maculopapular rash on the trunk; has_symptom nausea; has_symptom vomiting; has_symptom chest pain; has_symptom sore throat…
Positive	Right	C0424755 FEVER (Fever) [Sign or Symptom]	C0085593 CHILLS (Chills) [Sign or Symptom]		'DOID:8337'	'appendicitis'	Bailey and Love's Short Practice of Surgery 25th Edition		'A gastrointestinal system infectious disease that involves inflammation and infection of the appendix caused by the blockage of the lumen with a small; hard piece of stool; a foreign body or worms. Mucus backs up in the appendiceal lumen; causing bacteria that live inside the appendix to multiply. The infection has_symptom pain; in the upper abdomen initially and later in the lower abdomen; has_…
Positive	Right	C0424755 FEVER (Fever) [Sign or Symptom]	C0085593 CHILLS (Chills) [Sign or Symptom]		'DOID:9538'	'multiple myeloma'	Signs and Symptoms of Multiple Myeloma (cancer.org)		'A myeloid neoplasm that is located_in the plasma cells in bone marrow. [http://en.wikipedia.org/wiki/Multiple_myeloma; http://www.cancer.gov/dictionary?CdrID=411384]'
Positive	Right	C0424755 FEVER (Fever) [Sign or Symptom]	C0085593 CHILLS (Chills) [Sign or Symptom]		'DOID:13035'	'louse-borne relapsing fever'	Louse | Tick-borne Relapsing Fever (TBRF) | CDC		'A relapsing fever that is characterized by relapsing or recurring episodes of fever; has_material basis_in Borrelia recurrentis; which is transmitted_by body louse (Pediculus humanus). The infection has_symptom tachypnea; has_symptom tachycardia; has_symptom hepatosplenomegaly and has_symptom lymphadenopathy. [https://www.ncbi.nlm.nih.gov/pubmed/30869050]'
Positive	Right	C0424755 FEVER (Fever) [Sign or Symptom]	C0085593 CHILLS (Chills) [Sign or Symptom]		'DOID:9584'	'Venezuelan equine encephalitis'	Venezuelan Equine Encephalitis - StatPearls - NCBI Bookshelf (nih.gov)		'A viral infectious disease that results_in inflammation located_in brain of horses and humans; has_material_basis_in Venezuelan equine encephalitis virus; which is transmitted_by Culex mosquitoes. The infection has_symptom fever; has_symptom chills; has_symptom malaise; has_symptom severe headache; has_symptom photophobia; and has_symptom myalgia in the legs and lumbosacral region. [http://www.c…
Positive	Right	C0424755 FEVER (Fever) [Sign or Symptom]	C0085593 CHILLS (Chills) [Sign or Symptom]		'DOID:7475'	'diverticulitis'	Diverticulitis: Practice Essentials, Background, Pathophysiology (medscape.com)		'An intestinal disease characterized by the formation and inflammation of diverticula within the bowel wall. [https://en.wikipedia.org/wiki/Diverticulitis]'
Positive	Right	C0424755 FEVER (Fever) [Sign or Symptom]	C0085593 CHILLS (Chills) [Sign or Symptom]		'DOID:0050211'	'swine influenza'	Key Facts about Swine Influenza (Swine Flu) in Pigs | CDC		'An influenza that results_in infection located_in respiratory tract of pigs and humans; has_material_basis_in Influenza C virus; or has_material_basis_in Influenza A virus subtypes (H1N1; H1N2; H3N1; H3N2; and H2N3); which are transmitted_by direct contact with infected pigs. The infection in humans has_symptom fever; has_symptom lethargy; has_symptom lack of appetite; has_symptom coughing; has_…
Positive	Right	C0424755 FEVER (Fever) [Sign or Symptom]	C0085593 CHILLS (Chills) [Sign or Symptom]		'DOID:10773'	'bubonic plague'	Symptoms | Plague | CDC		'A plague that results_in infection located_in lymph node producing a bubo; which is an inflamed; necrotic; and hemorrhagic lymphoid tissue. The infection has_symptom enlarged; tender lymph nodes; has_symptom fever; has_symptom chills and has_symptom prostration. [https://en.wikipedia.org/wiki/Bubonic_plague]'
Positive	Right	C0424755 FEVER (Fever) [Sign or Symptom]	C0085593 CHILLS (Chills) [Sign or Symptom]		'DOID:1781'	'thyroid gland cancer'	What Is Thyroid Cancer?		'An endocrine gland cancer located in the thryoid gland located in the neck below the thyroid cartilage. [http://en.wikipedia.org/wiki/Thyroid_gland]'
Positive	Right	C0424755 FEVER (Fever) [Sign or Symptom]	C0085593 CHILLS (Chills) [Sign or Symptom]		'DOID:11262'	'ornithosis'	Signs and Symptoms of Psittacosis | CDC		'A primary bacterial infectious disease that results_in systemic infection; has_material_basis_in Chlamydia psittaci; which is transmitted_by inhaling aerosolized dried droppings or transmitted_by contact with infected birds. The infection has_symptom fever; has_symptom headache; has_symptom rash; has_symptom chills; and has_symptom pneumonia. [http://en.wikipedia.org/wiki/Psittacosis; http://www…
Positive	Right	C0424755 FEVER (Fever) [Sign or Symptom]	C0085593 CHILLS (Chills) [Sign or Symptom]		'DOID:11076'	'Brucella suis brucellosis'	ISOLATION AND IDENTIFICATION OF BRUCELLA SUIS IN PIGS AS ZOONOTIC DISEASE IN ENDEMIC AREAS OF EAST JAVA, INDONESIA (nih.gov)		'A brucellosis that involves an infection caused by Brucella suis [NCBITaxon:29461] in swine and humans. The disease has_symptom fever; has_symptom chills; has_symptom malaise; has_symptom diaphoresis; has_symptom arthralgia; has_symptom myalgia; has_symptom headache; has_symptom anorexia; and has_symptom fatigue. [http://www.cdc.gov/mmwr/preview/mmwrhtml/mm5822a3.htm]'
Positive	Right	C0424755 FEVER (Fever) [Sign or Symptom]	C0085593 CHILLS (Chills) [Sign or Symptom]		'DOID:8659'	'chickenpox'	Chickenpox (Varicella) | CDC		'A viral infectious disease that results_in infection located_in skin; has_material_basis_in Human herpesvirus 3; which is transmitted_by direct contact with secretions from the rash; or transmitted_by droplet spread of respiratory secretions. The infection has_symptom anorexia; has_symptom myalgia; has_symptom nausea; has_symptom fever; has_symptom headache; has_symptom sore throat; and has_symp…
Positive	Right	C0424755 FEVER (Fever) [Sign or Symptom]	C0085593 CHILLS (Chills) [Sign or Symptom]		'DOID:127'	'leiomyoma'	Leiomyoma: Practice Essentials, Background, Pathophysiology (medscape.com)		'A cell type benign neoplasm that is a benign tumor of smooth muscle cells. [http://en.wikipedia.org/wiki/Cancer; http://en.wikipedia.org/wiki/Leiomyoma]'
Positive	Right	C0424755 FEVER (Fever) [Sign or Symptom]	C0085593 CHILLS (Chills) [Sign or Symptom]		'DOID:5119'	'ovarian cyst'	Ovarian Cyst - StatPearls - NCBI Bookshelf (nih.gov)		'An ovarian disease that is characterized by the presence of a fluid-filled sac and is located_in the ovary. [https://en.wikipedia.org/wiki/Ovarian_cyst]'
Positive	Right	C0424755 FEVER (Fever) [Sign or Symptom]	C0085593 CHILLS (Chills) [Sign or Symptom]		'DOID:0050521'	'Oropouche fever'	Oropouche Fever: A Review (nih.gov)		'A viral infectious disease that results in infection; has_material_basis_in Oropouche virus; which is transmitted by biting midge; Culicoides paraensis. The infection has symptom fever; has symptom chills; has symptom headache; has symptom anorexia; has symptom muscle pain; has symptom joint pain; and has symptom vomiting. [http://en.wikipedia.org/wiki/Oropouche_fever; http://www.cdc.gov/EID/con…
Positive	Right	C0424755 FEVER (Fever) [Sign or Symptom]	C0085593 CHILLS (Chills) [Sign or Symptom]		'DOID:1883'	'hepatitis C'	Hepatitis C - FAQs, Statistics, Data, & Guidelines | CDC		'A viral infectious disease that results_in inflammation located_in liver; has_material_basis_in Hepatitis C virus; which is transmitted_by blood from an infected person enters the body of an uninfected person. The infection has_symptom fever; has_symptom fatigue; has_symptom loss of appetite; has_symptom nausea; has_symptom vomiting; has_symptom abdominal pain; has_symptom clay-colored bowel mov…
Positive	Right	C0424755 FEVER (Fever) [Sign or Symptom]	C0085593 CHILLS (Chills) [Sign or Symptom]		'DOID:399'	'tuberculosis'	Tuberculosis (TB) | American Lung Association		'A primary bacterial infectious disease that is located_in lungs; located_in lymph nodes; located_in pericardium; located_in brain; located_in pleura or located_in gastrointestinal tract; has_material_basis_in Mycobacterium tuberculosis; which is transmitted_by droplets released into the air when an infected person coughs or sneezes. [http://www.merckmanuals.com/home/sec17/ch193/ch193a.html; http…
Positive	Right	C0424755 FEVER (Fever) [Sign or Symptom]	C0085593 CHILLS (Chills) [Sign or Symptom]		'DOID:10314'	'endocarditis'	Infective Endocarditis: Practice Essentials, Background, Pathophysiology (medscape.com)		'A endocardium disease characterized by inflammation of the endocardium of the heart chambers and valves. [http://en.wikipedia.org/wiki/Endocarditis; http://www.nhlbi.nih.gov/health/health-topics/topics/endo/]'
Positive	Right	C0424755 FEVER (Fever) [Sign or Symptom]	C0085593 CHILLS (Chills) [Sign or Symptom]		'DOID:974'	'upper respiratory tract disease'	Leukemia - Chronic Lymphocytic - CLL: Symptoms and Signs | Cancer.Net		'A respiratory system disease which involves the upper respiratory tract. [http://en.wikipedia.org/wiki/Category:Upper_respiratory_tract_diseases; http://www.who.int/topics/respiratory_tract_diseases/en/]'
Positive	Right	C0424755 FEVER (Fever) [Sign or Symptom]	C0085593 CHILLS (Chills) [Sign or Symptom]		'DOID:9643'	'babesiosis'	CDC - Babesiosis		'A parasitic protozoa infectious disease that has_symptom mild fevers and has_symptom anemia described as malaria-like symptoms caused by a protozoan of genus Babesia; which reproduce in red blood cells and cause hemolytic anemia. They are transmitted by Ixodid ticks or by blood transfusion. Babesiosis is a zoonotic disease. [http://en.wikipedia.org/wiki/Babesiosis]'
Positive	Right	C0424755 FEVER (Fever) [Sign or Symptom]	C0085593 CHILLS (Chills) [Sign or Symptom]		'DOID:1612'	'breast cancer'	Breast Cancer Signs and Symptoms | Most Common Symptoms		'A thoracic cancer that originates in the mammary gland. [http://en.wikipedia.org/wiki/Breast_cancer; http://en.wikipedia.org/wiki/Mammary; http://www.cancer.gov/cancertopics/types/breast; http://www.nlm.nih.gov/medlineplus/breastcancer.html]'
Positive	Right	C0424755 FEVER (Fever) [Sign or Symptom]	C0085593 CHILLS (Chills) [Sign or Symptom]		'DOID:0050157'	'cryptogenic organizing pneumonia'	Cryptogenic Organizing Pneumonia (COP) | American Lung Association		'An idiopathic interstitial pneumonia characterized by lung inflammation and scarring that obstructs the small airways and air sacs of the lungs (alveoli). A flu-like illness; with a cough; fever; a feeling of illness (malaise); fatigue; and weight loss; heralds the onset in about 50% of people. Frequent presence of crackling sounds (called Velcro crackles) when the doctor listens with a stethosc…
Positive	Right	C0424755 FEVER (Fever) [Sign or Symptom]	C0085593 CHILLS (Chills) [Sign or Symptom]		'DOID:0050201'	'nephropathia epidemica'	Inflammatory cytokines kinetics define the severity and phase of nephropathia epidemica | Biomarkers in Medicine (futuremedicine.com)		'A hemorrhagic fever with renal syndrome that results_in infection located_in kidney; has_material_basis_in Puumala virus; which is transmitted_by bank vole; Myodes glareolus [NCBITaxon:447135]. The infection has_symptom headache; has_symptom nausea; has_symptom back pain; has_symptom vomiting; has_symptom myalgia; has_symptom abdominal pain; has_symptom internal hemorrhage; and has_symptom renal…
Positive	Right	C0424755 FEVER (Fever) [Sign or Symptom]	C0085593 CHILLS (Chills) [Sign or Symptom]		'DOID:0050127'	'sinusitis'	Harrison 20 e chapter 31		'A paranasal sinus disease involving inflammation of the paranasal sinuses resulting from bacterial; fungal; viral infection; allergic or autoimmune issues. Symptoms can include fever; weakness; fatigue; cough and congestion. There may also be mucus drainage in the back of the throat; called postnasal drip. [http://en.wikipedia.org/wiki/sinusitis; http://ncit.nci.nih.gov/ncitbrowser/ConceptReport…
Positive	Right	C0424755 FEVER (Fever) [Sign or Symptom]	C0085593 CHILLS (Chills) [Sign or Symptom]		'DOID:8893'	'psoriasis'	Psoriasis: Causes, Triggers and Treatments: National Psoriasis Foundation		'A skin disease that is characterized by patches of thick red skin and silvery scales. [https://www.cdc.gov/psoriasis/index.htm]'
Positive	Right	C0424755 FEVER (Fever) [Sign or Symptom]	C0085593 CHILLS (Chills) [Sign or Symptom]		'DOID:2074'	'intestinal perforation'	Intestinal Perforation - StatPearls - NCBI Bookshelf (nih.gov)		'NA'
Positive	Right	C0424755 FEVER (Fever) [Sign or Symptom]	C0085593 CHILLS (Chills) [Sign or Symptom]		'DOID:5200'	'urinary tract obstruction'	Urinary Tract Obstruction - Kidney and Urinary Tract Disorders - MSD Manual Consumer Version (msdmanuals.com)		'NA'
Positive	Right	C0424755 FEVER (Fever) [Sign or Symptom]	C0085593 CHILLS (Chills) [Sign or Symptom]		'DOID:11360'	'Phlebotomus fever'	Sadfly fever: two case reports (nih.gov)		'A viral infectious disease that results in infection; has_material_basis_in Sandfly fever Naples virus; or has_material_basis_in Sandfly fever sicilian virus; which are transmitted by Phlebotomus papatasi sandfly. The infection has symptom fever; has symptom severe frontal headaches; has symptom muscle ache; has symptom joint aches; has symptom flushing of the face; and has symptom tachycardia. …
Positive	Right	C0424755 FEVER (Fever) [Sign or Symptom]	C0085593 CHILLS (Chills) [Sign or Symptom]		'DOID:615'	'leukopenia'	Definition of leukopenia - NCI Dictionary of Cancer Terms - National Cancer Institute		'A leukocyte disorder that is characterized by a decrease in the number of white blood cells (leukocytes) found in the blood; which places individuals at increased risk of infection. [http://en.wikipedia.org/wiki/Leukopenia]'
Positive	Right	C0424755 FEVER (Fever) [Sign or Symptom]	C0085593 CHILLS (Chills) [Sign or Symptom]		'DOID:5082'	'liver cirrhosis'	Harrison 20 e. 337 Cirrhosis and Its Complications Bruce R. Bacon		'NA'
Positive	Right	C0424755 FEVER (Fever) [Sign or Symptom]	C0085593 CHILLS (Chills) [Sign or Symptom]		'DOID:4989'	'pancreatitis'	Harrison 20 e 340 Approach to the Patient with Pancreatic Disease Darwin L. Conwell, Norton J. Greenberger, Peter A. Banks		'NA'
Positive	Right	C0424755 FEVER (Fever) [Sign or Symptom]	C0085593 CHILLS (Chills) [Sign or Symptom]		'DOID:3905'	'lung carcinoma'	Lung Carcinoma - Pulmonary Disorders - MSD Manual Professional Edition (msdmanuals.com)		'A lung cancer that has_material_basis_in abnormally proliferating cells derives_from epithelial cells and is located_in the lungs and has_symptom cough and has_symptom chest discomfort or pain and has_symptom weight loss and has_symptom hemoptysis. [https://merck.com/mmpe/sec05/ch062/ch062b.html]'
Positive	Right	C0424755 FEVER (Fever) [Sign or Symptom]	C0085593 CHILLS (Chills) [Sign or Symptom]		'DOID:0050025'	'human granulocytic anaplasmosis'	Human Granulocytic Anaplasmosis (nih.gov)		'An ehrlichiosis that results in infection located in granular leukocyte; has_material_basis_in Anaplasma phagocytophilum; which is transmitted by lone start tick (Amblyomma americanum ). The infection has symptom headache; has symptom muscle aches; has symptom fatigue; has symptom fever and has symptom rash. [https://www.ncbi.nlm.nih.gov/pubmed/25999228]'
Positive	Right	C0424755 FEVER (Fever) [Sign or Symptom]	C0085593 CHILLS (Chills) [Sign or Symptom]		'DOID:1240'	'leukemia'	Leukemia - Chronic Lymphocytic - CLL: Symptoms and Signs | Cancer.Net		'A cancer that affects the blood or bone marrow characterized by an abnormal proliferation of blood cells. [http://en.wikipedia.org/wiki/Leukemia; http://www.cancer.gov/dictionary?CdrID=45343]'
Positive	Right	C0424755 FEVER (Fever) [Sign or Symptom]	C0085593 CHILLS (Chills) [Sign or Symptom]		'DOID:11213'	'acute contagious conjunctivitis'	Conjunctivitis Information for Clinicians | CDC		'A bacterial acute conjunctivitis that is characterized by highly contagious conjunctival hypermia and mucopurulent discharge and has_material basis in Hemophilius Aegypticus. [https://www.aafp.org/afp/1998/0215/p735.html]'
Positive	Right	C0085593 CHILLS (Chills) [Sign or Symptom]	C0018834 HEARTBURN (Heartburn) [Sign or Symptom]		'DOID:8534'	'gastroesophageal reflux disease'	Gastroesophageal Reflux Disease Symptoms, Diagnosis & Treatment (aaaai.org)		'NA'
Positive	Wrong	C0085593 CHILLS (Chills) [Sign or Symptom]	C0018834 HEARTBURN (Heartburn) [Sign or Symptom]		'DOID:2394'	'ovarian cancer'	Chapter 85 Harrison internal medicine 20 e.	not a direct symptom	'A female reproductive organ cancer that is located_in the ovary. [http://www.cancer.gov/dictionary?CdrID=445074]'
Positive	Right	C0085593 CHILLS (Chills) [Sign or Symptom]	C0018834 HEARTBURN (Heartburn) [Sign or Symptom]		'DOID:12642'	'hiatus hernia'	Hiatal Hernia: Practice Essentials, Background, Pathophysiology (medscape.com)		'NA'
Positive	Right	C0085593 CHILLS (Chills) [Sign or Symptom]	C0018834 HEARTBURN (Heartburn) [Sign or Symptom]		'DOID:4029'	'gastritis'	Harrison 20 e chapter 314		'A stomach disease that is an inflammation of the lining of the stomach. [http://en.wikipedia.org/wiki/Gastritis]'
Positive	Right	C0085593 CHILLS (Chills) [Sign or Symptom]	C0018834 HEARTBURN (Heartburn) [Sign or Symptom]		'DOID:11914'	'gastroparesis'	Gastroparesis - American College of Gastroenterology (gi.org)		'NA'
Positive	Right	C0085606 Urgency of urination (Urgency of micturition) [Sign or Symptom]	C0424755 FEVER (Fever) [Sign or Symptom]		'DOID:2394'	'ovarian cancer'	Chapter 85 Harrison internal medicine 20 e.		'A female reproductive organ cancer that is located_in the ovary. [http://www.cancer.gov/dictionary?CdrID=445074]'
Positive	Right	C0085606 Urgency of urination (Urgency of micturition) [Sign or Symptom]	C0424755 FEVER (Fever) [Sign or Symptom]		'DOID:585'	'nephrolithiasis'	Nephrolithiasis - StatPearls - NCBI Bookshelf (nih.gov)		'A kidney disease characterized by the formation of stoney concentrations in the kidneys. [https://ghr.nlm.nih.gov/condition/kidney-stones; https://medlineplus.gov/kidneystones.html; https://www.ncbi.nlm.nih.gov/pmc/articles/PMC2518455/]'
Positive	Right	C0085606 Urgency of urination (Urgency of micturition) [Sign or Symptom]	C0424755 FEVER (Fever) [Sign or Symptom]		'DOID:11263'	'chlamydia'	STD Facts - Chlamydia (cdc.gov)		'A commensal bacterial infectious disease that is caused by Chlamydia trachomatis. [http://en.wikipedia.org/wiki/Chlamydia_infection]'
Positive	Right	C0039070 FAINT (Syncope) [Sign or Symptom]	C0009806 CONSTIPATION (Constipation) [Sign or Symptom]		'DOID:2355'	'anemia'	[Clinical manifestations of anemia syndrome and its significance in the course of chronic heart failure in elderly patients] - PubMed (nih.gov)		'A hematopoietic system disease that is characterized by a decrease in the normal number of red blood cells. [http://en.wikipedia.org/wiki/Anemia; http://www.nhlbi.nih.gov/health/health-topics/topics/anemia/]'
Positive	Right	C0039070 FAINT (Syncope) [Sign or Symptom]	C0009806 CONSTIPATION (Constipation) [Sign or Symptom]		'DOID:437'	'myasthenia gravis'	Myasthenia Gravis: Practice Essentials, Background, Anatomy (medscape.com)		'An autoimmune disease of the nervous system that has_material_basis_in antibodies to acetylcholine receptors at the neuromuscular junction; has_symptom ptosis; has_symptom diplopia; has_symptom dysphagia; has_symptom dysarthria; has_symptom muscle weakness and has_symptom shortness of breath. [https://www.ninds.nih.gov/Disorders/Patient-Caregiver-Education/Fact-Sheets/Myasthenia-Gravis-Fact-Shee…
Positive	Right	C0039070 FAINT (Syncope) [Sign or Symptom]	C0009806 CONSTIPATION (Constipation) [Sign or Symptom]		'DOID:0111154'	'postural orthostatic tachycardia syndrome'	Postural orthostatic tachycardia syndrome | Genetic and Rare Diseases Information Center (GARD) – an NCATS Program (nih.gov)		'A heart conduction disease characterized by orthostatic intolerance that has_material_basis_in heterozygous mutation in the SLC6A2 gene on chromosome 16q12.2. [https://rarediseases.info.nih.gov/diseases/9597/postural-orthostatic-tachycardia-syndrome; https://www.ncbi.nlm.nih.gov/pubmed/23580201]'
Positive	Right	C0039070 FAINT (Syncope) [Sign or Symptom]	C0009806 CONSTIPATION (Constipation) [Sign or Symptom]		'DOID:12642'	'hiatus hernia'	Hiatal Hernia: Practice Essentials, Background, Pathophysiology (medscape.com)		'NA'
Positive	Right	C0039070 FAINT (Syncope) [Sign or Symptom]	C0009806 CONSTIPATION (Constipation) [Sign or Symptom]		'DOID:12140'	'Chagas disease'	CDC - Chagas Disease		'A trypanosomiasis that is a tropical parasitic disease caused by the flagellate protozoan Trypanosoma cruzi; which is transmitted to humans and other mammals by an insect vector; the blood-sucking assassin bugs of the subfamily Triatominae (family Reduviidae); most commonly species belonging to the Triatoma; Rhodnius; and Panstrongylus genera. The symptoms include fever; fatigue; body aches; hea…
Positive	Wrong	C0039070 FAINT (Syncope) [Sign or Symptom]	C0009806 CONSTIPATION (Constipation) [Sign or Symptom]		'DOID:7998'	'hyperthyroidism'	Hyperthyroidism and Thyrotoxicosis: Practice Essentials, Background, Pathophysiology (medscape.com)	tenesmas is a prominent symptom not constipation	'A thyroid gland disease that involves an over production of thyroid hormone. [https://www.niddk.nih.gov/health-information/endocrine-diseases/hyperthyroidism]'
Positive	Right	C0039070 FAINT (Syncope) [Sign or Symptom]	C0009806 CONSTIPATION (Constipation) [Sign or Symptom]		'DOID:14330'	'Parkinsons disease'	Parkinson's Disease | National Institute on Aging (nih.gov)		'A synucleinopathy that has_material_basis_in degeneration of the central nervous system that often impairs motor skills; speech; and other functions. [http://en.wikipedia.org/wiki/Parkinson%27s_disease]'
Positive	Right	C0039070 FAINT (Syncope) [Sign or Symptom]	C0009806 CONSTIPATION (Constipation) [Sign or Symptom]		'DOID:1459'	'hypothyroidism'	Hypothyroidism - Symptoms and causes - Mayo Clinic		'A thyroid gland disease which involves an underproduction of thyroid hormone. [https://medlineplus.gov/hypothyroidism.html]'
Positive	Right	C0039070 FAINT (Syncope) [Sign or Symptom]	C0009806 CONSTIPATION (Constipation) [Sign or Symptom]		'DOID:3905'	'lung carcinoma'	Lung Carcinoma - Pulmonary Disorders - MSD Manual Professional Edition (msdmanuals.com)		'A lung cancer that has_material_basis_in abnormally proliferating cells derives_from epithelial cells and is located_in the lungs and has_symptom cough and has_symptom chest discomfort or pain and has_symptom weight loss and has_symptom hemoptysis. [https://merck.com/mmpe/sec05/ch062/ch062b.html]'
Positive	Wrong	C0026821 CRAMP (Muscle Cramp) [Sign or Symptom]	C0015672 extreme fatigue (Fatigue) [Sign or Symptom]		'DOID:799'	'varicose veins'	Varicose veins - Symptoms and causes - Mayo Clinic	muscle cramp is not a sym, but pain due to thrombosis is	'A vein disease that is characterized by swollen; twisted veins visible just under the surface of the skin. [http://www.nlm.nih.gov/medlineplus/varicoseveins.html; https://www.nhlbi.nih.gov/health/health-topics/topics/vv/]'
Positive	Right	C0026821 CRAMP (Muscle Cramp) [Sign or Symptom]	C0015672 extreme fatigue (Fatigue) [Sign or Symptom]		'DOID:782'	'renal infectious disease'	Clinical epidemiology of infectious disease among patients with chronic kidney disease (nih.gov)		'NA'
Positive	Wrong	C0026821 CRAMP (Muscle Cramp) [Sign or Symptom]	C0015672 extreme fatigue (Fatigue) [Sign or Symptom]		'DOID:8534'	'gastroesophageal reflux disease'	Gastroesophageal Reflux Disease Symptoms, Diagnosis & Treatment (aaaai.org)		'NA'
Positive	Wrong	C0026821 CRAMP (Muscle Cramp) [Sign or Symptom]	C0015672 extreme fatigue (Fatigue) [Sign or Symptom]		'DOID:2394'	'ovarian cancer'	Chapter 85 Harrison internal medicine 20 e.		'A female reproductive organ cancer that is located_in the ovary. [http://www.cancer.gov/dictionary?CdrID=445074]'
Positive	Right	C0026821 CRAMP (Muscle Cramp) [Sign or Symptom]	C0015672 extreme fatigue (Fatigue) [Sign or Symptom]		'DOID:4500'	'hypokalemia'	Hypokalemia: Practice Essentials, Pathophysiology, Etiology (medscape.com)		'NA'
Positive	Right	C0026821 CRAMP (Muscle Cramp) [Sign or Symptom]	C0015672 extreme fatigue (Fatigue) [Sign or Symptom]		'DOID:10608'	'celiac disease'	Harrison 20 e page no 2251		'An autoimmune disease of gastrointestinal tract that is caused by a reaction located_in small intestine to gliadin; a prolamin (gluten protein) found in wheat; and similar proteins found in the crops of the tribe Triticeae. The disease is associated with HLA-DQ gene. It has_symptom abdominal pain; has_symptom constipation; has_symptom diarrhea; has_symptom nausea and vomiting; and has_symptom lo…
Positive	Right	C0026821 CRAMP (Muscle Cramp) [Sign or Symptom]	C0015672 extreme fatigue (Fatigue) [Sign or Symptom]		'DOID:0050835'	'generalized dystonia'	Treatment of generalized dystonia - PubMed (nih.gov)		'A dystonia that affects most or all of the body. [http://www.ninds.nih.gov/disorders/dystonias/detail_dystonias.htm]'
Positive	Right	C0026821 CRAMP (Muscle Cramp) [Sign or Symptom]	C0015672 extreme fatigue (Fatigue) [Sign or Symptom]		'DOID:0112108'	'myofibrillar myopathy 10'	OMIM Entry - # 619040 - MYOFIBRILLAR MYOPATHY 10; MFM10		'A myofibrillar myopathy characterized by onset of muscle pain; cramping; and exercise fatigue in the first or second decades of life that has_material_basis_in homozygous or compound heterozygous mutation in SVIL on chromosome 10p11.23. [https://pubmed.ncbi.nlm.nih.gov/32779703/]'
Positive	Right	C0026821 CRAMP (Muscle Cramp) [Sign or Symptom]	C0015672 extreme fatigue (Fatigue) [Sign or Symptom]		'DOID:543'	'dystonia'	Dystonia – Classifications, Symptoms and Treatment (aans.org)		'A movement disease that is characterized by involuntary muscle contractions causing repetitive or twisting movements. [https://rarediseases.org/rare-diseases/dystonia/; https://www.mayoclinic.org/diseases-conditions/dystonia/symptoms-causes/syc-20350480; https://www.ninds.nih.gov/disorders/patient-caregiver-education/fact-sheets/dystonias-fact-sheet]'
Positive	Wrong	C0026821 CRAMP (Muscle Cramp) [Sign or Symptom]	C0015672 extreme fatigue (Fatigue) [Sign or Symptom]		'DOID:529'	'blepharospasm'	Blepharospasm | National Eye Institute (nih.gov)	Unrelated	'A focal dystonia that is characterized by the involuntary; forcible contraction of the muscles controlling eye blinks. [http://www.ninds.nih.gov/disorders/dystonias/detail_dystonias.htm]'
Positive	Right	C0026821 CRAMP (Muscle Cramp) [Sign or Symptom]	C0015672 extreme fatigue (Fatigue) [Sign or Symptom]		'DOID:0050450'	'Gitelman syndrome'	Gitelman syndrome | Orphanet Journal of Rare Diseases | Full Text (biomedcentral.com)		A renal tubular transport disease that is has_material_basis_in mutations in genes that produce proteins involved in the kidneys' reabsorption of salt (sodium chloride or NaCl) from urine back into the bloodstream; thus impairing the kidneys' ability to reabsorb salt; leading to the loss of excess salt in the urine (salt wasting). [https://ghr.nlm.nih.gov/condition/gitelman-syndrome]
Positive	Right	C0026821 CRAMP (Muscle Cramp) [Sign or Symptom]	C0015672 extreme fatigue (Fatigue) [Sign or Symptom]		'DOID:289'	'endometriosis'	Endometriosis: Practice Essentials, Background, Pathophysiology (medscape.com)		'A female reproductive system disease characterized by the growth of endometrial tissue outside the uterine body. [https://en.wikipedia.org/?title=Endometriosis; https://www.ncbi.nlm.nih.gov/pubmed/20574791]'
Positive	Right	C0026821 CRAMP (Muscle Cramp) [Sign or Symptom]	C0015672 extreme fatigue (Fatigue) [Sign or Symptom]		'DOID:8577'	'ulcerative colitis'	Ulcerative Colitis: Practice Essentials, Background, Anatomy (medscape.com)		'A colitis that is predominantly confined to the mucosa located_in colon and includes characteristic ulcers; or open sores. [MESH:D003093; http://en.wikipedia.org/wiki/Ulcerative_colitis]'
Positive	Right	C0026821 CRAMP (Muscle Cramp) [Sign or Symptom]	C0015672 extreme fatigue (Fatigue) [Sign or Symptom]		'DOID:3687'	'MELAS syndrome'	MELAS Syndrome - NORD (National Organization for Rare Disorders) (rarediseases.org)		'A mitochondrial encephalomyopathy that is characterized by mitochondrial myopathy; encephalopathy; lactic acidosis; and stroke-like episodes; has_symptom myalgia; motor weakness; headaches; seizures; and stroke-like episodes with acute hemiparesis and severe headaches; and develops_from mutation in mitochondrial genes including MT-TL1; which encodes tRNA proteins. [https://ghr.nlm.nih.gov/condit…
Positive	Right	C0026821 CRAMP (Muscle Cramp) [Sign or Symptom]	C0015672 extreme fatigue (Fatigue) [Sign or Symptom]		'DOID:8778'	'Crohns disease'	What Is Crohn's Disease? Symptoms, Diet, Causes, Treatment (medicinenet.com)		'An intestinal disease that involves inflammation located_in intestine. [http://en.wikipedia.org/wiki/Chron%27s_disease]'
Positive	Wrong	C0026821 CRAMP (Muscle Cramp) [Sign or Symptom]	C0015672 extreme fatigue (Fatigue) [Sign or Symptom]		'DOID:1802'	'mononeuritis'	Mononeuritis Multiplex | American Association of Neuromuscular & Electrodiagnostic Medicine (aanem.org)	combination is rare	'NA'
Positive	Right	C0026821 CRAMP (Muscle Cramp) [Sign or Symptom]	C0015672 extreme fatigue (Fatigue) [Sign or Symptom]		'DOID:8857'	'lupus erythematosus'	Systemic Lupus Erythematosus (SLE) | CDC		'An autoimmune disease that is characterized by a constellation of findings that include elevated antibodies to nuclear antigens; antiphospholipids; low complement levels; ulcers; non-scarring alopecia; renal or neurologic damage; and low white blood cell and platelet counts; has_symptom rashes; fatigue; arthritis; hair loss; seizures; and symptoms related to affected organs. [https://www.ncbi.nl…
Positive	Right	C0026821 CRAMP (Muscle Cramp) [Sign or Symptom]	C0015672 extreme fatigue (Fatigue) [Sign or Symptom]		'DOID:946'	'dientamoebiasis'	A Review of the Clinical Presentation of Dientamoebiasis (nih.gov)		'A parasitic protozoa infectious disease that involves infection of the large intestine by a protozoan parasite Dientamoeba fragilis. The symptoms include diarrhea; stomach pain and cramping; loss of appetite and weight; nausea; and fatigue. [http://www.cdc.gov/ncidod/dpd/parasites/dientamoeba/factsht_dientamoeba.htm]'
Positive	Right	C0026821 CRAMP (Muscle Cramp) [Sign or Symptom]	C0015672 extreme fatigue (Fatigue) [Sign or Symptom]		'DOID:12028'	'Conns syndrome'	Conn Syndrome - StatPearls - NCBI Bookshelf (nih.gov)		'An adrenal adenoma characterized by the over production of aldosterone. [http://en.wikipedia.org/wiki/Conn%27s_syndrome]'
Positive	Right	C0026821 CRAMP (Muscle Cramp) [Sign or Symptom]	C0015672 extreme fatigue (Fatigue) [Sign or Symptom]		'DOID:0040087'	'autoimmune peripheral neuropathy'	Autoimmune peripheral neuropathies - PubMed (nih.gov)		'An autoimmune disease of peripheral nervous system that results in peripheral neuropathy. [https://www.ncbi.nlm.nih.gov/pubmed/7693874]'
Positive	Right	C0026821 CRAMP (Muscle Cramp) [Sign or Symptom]	C0015672 extreme fatigue (Fatigue) [Sign or Symptom]		'DOID:11199'	'hypoparathyroidism'	Hypoparathyroidism: Practice Essentials, Pathophysiology, Epidemiology (medscape.com)		'A parathyroid gland disease characterized by decreased function of parathyroid glands with underproduction of parathyroid hormone (PTH); leading to abnormally low ionized calcium levels in the blood. [http://en.wikipedia.org/wiki/Hypoparathyroidism; http://ghr.nlm.nih.gov/glossary=hypoparathyroidism; http://www.mayoclinic.org/diseases-conditions/hypoparathyroidism/basics/definition/con-20030780?…
Positive	Right	C0026821 CRAMP (Muscle Cramp) [Sign or Symptom]	C0015672 extreme fatigue (Fatigue) [Sign or Symptom]		'DOID:219'	'colon cancer'	Harrison 20 e chapter 77		'A colorectal cancer that is located_in the colon. [http://www.cancer.gov/dictionary?CdrID=44237]'
Positive	Right	C0026821 CRAMP (Muscle Cramp) [Sign or Symptom]	C0015672 extreme fatigue (Fatigue) [Sign or Symptom]		'DOID:10773'	'bubonic plague'	Symptoms | Plague | CDC		'A plague that results_in infection located_in lymph node producing a bubo; which is an inflamed; necrotic; and hemorrhagic lymphoid tissue. The infection has_symptom enlarged; tender lymph nodes; has_symptom fever; has_symptom chills and has_symptom prostration. [https://en.wikipedia.org/wiki/Bubonic_plague]'
Positive	Right	C0026821 CRAMP (Muscle Cramp) [Sign or Symptom]	C0015672 extreme fatigue (Fatigue) [Sign or Symptom]		'DOID:2871'	'endometrial carcinoma'	Endometrial Carcinoma: Practice Essentials, Background, Etiology (medscape.com)		'A endometrial cancer that is located_in the tissue lining the uterus. [http://www.cancer.gov/cancertopics/types/endometrial]'
Positive	Right	C0026821 CRAMP (Muscle Cramp) [Sign or Symptom]	C0015672 extreme fatigue (Fatigue) [Sign or Symptom]		'DOID:5119'	'ovarian cyst'	Ovarian Cyst - StatPearls - NCBI Bookshelf (nih.gov)		'An ovarian disease that is characterized by the presence of a fluid-filled sac and is located_in the ovary. [https://en.wikipedia.org/wiki/Ovarian_cyst]'
Positive	Right	C0026821 CRAMP (Muscle Cramp) [Sign or Symptom]	C0015672 extreme fatigue (Fatigue) [Sign or Symptom]		'DOID:1835'	'mononeuritis multiplex'	Mononeuritis Multiplex: Practice Essentials, Pathophysiology and Etiology, Epidemiology (medscape.com)		'NA'
Positive	Right	C0026821 CRAMP (Muscle Cramp) [Sign or Symptom]	C0015672 extreme fatigue (Fatigue) [Sign or Symptom]		'DOID:3669'	'intermittent claudication'	Peripheral Arterial Occlusive Disease: Practice Essentials, Background, Pathophysiology (medscape.com)		'NA'
Positive	Right	C0026821 CRAMP (Muscle Cramp) [Sign or Symptom]	C0015672 extreme fatigue (Fatigue) [Sign or Symptom]		'DOID:446'	'primary hyperaldosteronism'	Primary Aldosteronism: Practice Essentials, Pathophysiology, Etiology (medscape.com)		'An adrenal gland hyperfunction disease that results in the overproduction of aldosterone by the adrenal glands. [https://en.wikipedia.org/wiki/Primary_aldosteronism; https://ncit.nci.nih.gov/ncitbrowser/ConceptReport.jsp?dictionary=NCI_Thesaurus&version=16.12d&ns=NCI_Thesaurus&code=C34510]'
Positive	Right	C0026821 CRAMP (Muscle Cramp) [Sign or Symptom]	C0015672 extreme fatigue (Fatigue) [Sign or Symptom]		'DOID:11914'	'gastroparesis'	Gastroparesis - American College of Gastroenterology (gi.org)		'NA'
Positive	Right	C0026821 CRAMP (Muscle Cramp) [Sign or Symptom]	C0015672 extreme fatigue (Fatigue) [Sign or Symptom]		'DOID:783'	'end stage renal disease'	End-Stage Renal Disease - StatPearls - NCBI Bookshelf (nih.gov)		'A chronic kidney disease is characterized by non-functioning kidneys; as the final stage in chronic kidney disease. [https://www.ncbi.nlm.nih.gov/books/NBK499861/]'
Positive	Right	C0026821 CRAMP (Muscle Cramp) [Sign or Symptom]	C0015672 extreme fatigue (Fatigue) [Sign or Symptom]		'DOID:870'	'neuropathy'	Autoimmune peripheral neuropathies - PubMed (nih.gov)		'A nervous system disease that is located_in nerves or nerve cells. [http://en.wikipedia.org/wiki/Neuropathy_%28disambiguation%29]'
Positive	Right	C0026821 CRAMP (Muscle Cramp) [Sign or Symptom]	C0015672 extreme fatigue (Fatigue) [Sign or Symptom]		'DOID:1074'	'kidney failure'	Kidney failure (ESRD) - Causes, signs, and treatment | National Kidney Foundation		'A kidney disease characterized by the failure of the kidneys to adequately filter waste products from the blood. [http://en.wikipedia.org/wiki/Renal_failure; http://www.nlm.nih.gov/medlineplus/kidneyfailure.html]'
Positive	Right	C0026821 CRAMP (Muscle Cramp) [Sign or Symptom]	C0015672 extreme fatigue (Fatigue) [Sign or Symptom]		'DOID:14451'	'hyperkalemic periodic paralysis'	Hyperkalemic Periodic Paralysis - StatPearls - NCBI Bookshelf (nih.gov)		'NA'
Positive	Right	C0026821 CRAMP (Muscle Cramp) [Sign or Symptom]	C0015672 extreme fatigue (Fatigue) [Sign or Symptom]		'DOID:1188'	'mononeuropathy'	Mononeuropathy: What is It & How to Treat It (clevelandclinic.org)		'A neuropathy that is characterized by damage to a single nerve; which results in loss of movement; sensation; or other function of that nerve. [https://medlineplus.gov/ency/article/000780.htm]'
Positive	Right	C0026821 CRAMP (Muscle Cramp) [Sign or Symptom]	C0015672 extreme fatigue (Fatigue) [Sign or Symptom]		'DOID:998'	'eosinophilia-myalgia syndrome'	Eosinophilia-Myalgia Syndrome: Practice Essentials, Pathophysiology, Epidemiology (medscape.com)		'A hypereosinophilic syndrome that is characterized by subacute onset of myalgias and peripheral eosinophilia; followed by chronic neuropathy and skin induration. [https://rarediseases.org/rare-diseases/eosinophilia-myalgia-syndrome/; https://www.ncbi.nlm.nih.gov/pmc/articles/PMC3848710/]'
Positive	Right	C0026821 CRAMP (Muscle Cramp) [Sign or Symptom]	C0015672 extreme fatigue (Fatigue) [Sign or Symptom]		'DOID:2326'	'gastroenteritis'	Stomach Flu (Gastroenteritis) : Symptoms, Causes & Diagnosis (clevelandclinic.org)		'A gastrointestinal system infectious disease that involves inflammation of the lining of the stomach and small and large intestines; which is caused by viruses; bacteria; or parasites. Chemicals and drugs also cause gastroenteritis. The symptoms include diarrhea; loss of appetite; nausea; vomiting; cramps; and discomfort in the abdomen. [http://www.merck.com/mmhe/sec09/ch122/ch122a.html]'
Positive	Right	C0424755 FEVER (Fever) [Sign or Symptom]	C0231528 MUSCLE PAIN (Myalgia) [Sign or Symptom]		'DOID:11103'	'rickettsialpox'	Rickettsialpox: Background, Pathophysiology, Epidemiology (medscape.com)	Very vague association with any inflammatory disease conditions. Neither right or wrong	'A spotted fever that has_material_basis_in Rickettsia akari; which is transmitted_by house mouse mite (Liponyssoides sanguineus) found on mice and other rodents. The infection has_symptom fever; has_symptom chills; has_symptom headache; has_symptom myalgia; and has_symptom papulovesicular rash. [http://www.cdc.gov/otherspottedfever/index.html]'
Positive	Wrong	C0424755 FEVER (Fever) [Sign or Symptom]	C0231528 MUSCLE PAIN (Myalgia) [Sign or Symptom]		'DOID:8704'	'genital herpes'	Herpes simplex virus (who.int)	Very vague association with any inflammatory disease conditions. Neither right or wrong	'A herpes simplex that results_in infection located_in genital system; or located_in rectum; has_material_basis_in Human herpesvirus 1 or has_material_basis_in Human herpesvirus 2; which is transmitted_by sexual contact. The infection has_symptom sores; has_symptom fever; and has_symptom swollen glands. [http://www.cdc.gov/std/herpes/stdfact-herpes.htm]'
Positive	Right	C0424755 FEVER (Fever) [Sign or Symptom]	C0231528 MUSCLE PAIN (Myalgia) [Sign or Symptom]		'DOID:9471'	'meningitis'	Meningitis (who.int)	Very vague association with any inflammatory disease conditions. Neither right or wrong	'A central nervous system disease that is characterized by an inflammation of the pia-arachnoid meninges. It can be caused by growth of bacteria; fungi; or parasites within the subarachnoid space or by the growth of bacteria or viruses within the meningeal or ependymal cells. [http://www.ncbi.nlm.nih.gov/books/bv.fcgi?rid=mmed.section.5162]'
Positive	Right	C0424755 FEVER (Fever) [Sign or Symptom]	C0231528 MUSCLE PAIN (Myalgia) [Sign or Symptom]		'DOID:14472'	'hantavirus pulmonary syndrome'	CDC - Hantavirus Pulmonary Syndrome (HPS) - Hantavirus	Very vague association with any inflammatory disease conditions. Neither right or wrong	'A viral infectious disease that results in infection located in lung; has_material_basis_in Sin Nombre virus; transmitted by deer mouse (Myodes glareolus); has_material_basis_in Black Creek Canal virus; transmitted by cotton rat (Sigmodon hispidus); has_material_basis_in Bayou virus; transmitted by marsh rice rat (Oryzomys palustris); has_material_basis_in Laguna Negra virus; transmitted by smal…
Positive	Right	C0424755 FEVER (Fever) [Sign or Symptom]	C0231528 MUSCLE PAIN (Myalgia) [Sign or Symptom]		'DOID:0080108'	'myoglobinuria'	Myoglobinuria - StatPearls - NCBI Bookshelf (nih.gov)	Very vague association with any inflammatory disease conditions. Neither right or wrong	'A myopathy that is characterized by an increased urinary excretion of myoglobin. [https://books.google.com/books?id=BxWOErb3sEgC&pg=PA477&dq=myoglobinuria&hl=en&sa=X&ved=0CCoQ6AEwAmoVChMIiYqijYmJyQIVCGk-Ch3ROwQk#v=onepage&q=myoglobinuria&f=false; https://www.ncbi.nlm.nih.gov/pubmed/9098484]'
Positive	Right	C0424755 FEVER (Fever) [Sign or Symptom]	C0231528 MUSCLE PAIN (Myalgia) [Sign or Symptom]		'DOID:782'	'renal infectious disease'	Clinical epidemiology of infectious disease among patients with chronic kidney disease (nih.gov)	Very vague association with any inflammatory disease conditions. Neither right or wrong	'NA'
Positive	Right	C0424755 FEVER (Fever) [Sign or Symptom]	C0231528 MUSCLE PAIN (Myalgia) [Sign or Symptom]		'DOID:0050481'	'endemic typhus'	Flea-borne (murine) typhus | Typhus Fevers | CDC	Very vague association with any inflammatory disease conditions. Neither right or wrong	'A typhus that has_material_basis_in Rickettsia typhi or has_material_basis_in Rickettsia felis; which are transmitted by fleas (Xenopsylla cheopis). The infection has symptom headache; has symptom fever; has symptom chills; has symptom myalgia; has symptom nausea; has symptom vomiting; has symptom cough and has symptom rash. [http://en.wikipedia.org/wiki/Murine_typhus]'
Positive	Right	C0424755 FEVER (Fever) [Sign or Symptom]	C0231528 MUSCLE PAIN (Myalgia) [Sign or Symptom]		'DOID:4885'	'Colorado tick fever'	Colorado Tick Fever (CTF) | Colorado Tick Fever | CDC	Very vague association with any inflammatory disease conditions. Neither right or wrong	'A viral infectious disease that results_in infection; has_material_basis_in Colorado tick fever virus; which is transmitted_by rocky mountain wood tick; Dermacentor andersoni. The infection has_symptom fever for 2-3 days; followed by an afebrile period of similar duration and then another 2-3 days of fever; has_symptom headache; has_symptom myalgia; and has_symptom fatigue. [https://www.cdc.gov/…
Positive	Right	C0424755 FEVER (Fever) [Sign or Symptom]	C0231528 MUSCLE PAIN (Myalgia) [Sign or Symptom]		'DOID:13444'	'glanders'	Glanders | CDC	Very vague association with any inflammatory disease conditions. Neither right or wrong	'A primary bacterial infectious disease that results in septicemic infection; has_material_basis_in Burkholderia mallei; which is transmitted by contact with tissues or body fluids of infected animals; or through mucosal surfaces such as the eyes and nose. The infection has symptom fever; has symptom chills; has symptom sweating; has symptom muscle aches; has symptom chest pain; has symptom muscl…
Positive	Right	C0424755 FEVER (Fever) [Sign or Symptom]	C0231528 MUSCLE PAIN (Myalgia) [Sign or Symptom]		'DOID:2945'	'severe acute respiratory syndrome'	SARS | Home | Severe Acute Respiratory Syndrome | SARS-CoV Disease | CDC	Very vague association with any inflammatory disease conditions. Neither right or wrong	'A Coronavirus infection that results_in infection located_in respiratory tract; has_material_basis_in SARS coronavirus (SARS-CoV); which is transmitted_by droplet spread of respiratory secretions; transmitted_by ingestion of contaminated food; or transmitted_by fomites. The infection has_symptom fever; has_symptom headache; has_symptom body aches; has_symptom dry cough; and has_symptom hypoxia. …
Positive	Right	C0424755 FEVER (Fever) [Sign or Symptom]	C0231528 MUSCLE PAIN (Myalgia) [Sign or Symptom]		'DOID:0050175'	'tick-borne encephalitis'	Tick-borne Encephalitis (TBE) | CDC	Very vague association with any inflammatory disease conditions. Neither right or wrong	'A viral infectious disease that results_in inflammation located_in brain; has_material_basis_in Tick-borne encephalitis virus; which is transmitted_by Ixodes ticks. The infection has_symptom drowsiness; has_symptom confusion; has_symptom sensory disturbances; and has_symptom paralysis. [http://www.cdc.gov/ncidod/dvrd/Spb/mnpages/dispages/TBE.htm]'
Positive	Right	C0424755 FEVER (Fever) [Sign or Symptom]	C0231528 MUSCLE PAIN (Myalgia) [Sign or Symptom]		'DOID:11100'	'Q fever'	Q Fever | Q Fever | CDC	Very vague association with any inflammatory disease conditions. Neither right or wrong	'A primary bacterial infectious disease that is a zoonotic infectious disease affecting multiple organs; has_material_basis_in Coxiella burnetii; which is transmitted_by inhalation of air contaminated by barnyard dust containing dried placental material; birth fluids; or excreta of infected herd animals; transmitted_by ingestion of contaminated milk; transmitted_by tick bites and transmitted_by c…
Positive	Right	C0424755 FEVER (Fever) [Sign or Symptom]	C0231528 MUSCLE PAIN (Myalgia) [Sign or Symptom]		'DOID:10457'	'Legionnaires disease'	About Legionnaires Disease and Pontiac Fever | CDC	Very vague association with any inflammatory disease conditions. Neither right or wrong	'A legionellosis that is characterized by severe form of infection producing pneumonia. Symptoms include fever; chills; and cough. [http://en.wikipedia.org/wiki/Legionellosis]'
Positive	Right	C0424755 FEVER (Fever) [Sign or Symptom]	C0231528 MUSCLE PAIN (Myalgia) [Sign or Symptom]		'DOID:14239'	'gastrointestinal tularemia'	Tularemia: Practice Essentials, Background, Pathophysiology (medscape.com)	Very vague association with any inflammatory disease conditions. Neither right or wrong	'A tularemia that results in formation of ulcerative lesions located in gastrointestinal tract. The infection has symptom fever; has symptom chills; has symptom malaise; has symptom muscle aches; and has symptom vomiting. [https://www.cdc.gov/tularemia/index.html]'
Positive	Right	C0424755 FEVER (Fever) [Sign or Symptom]	C0231528 MUSCLE PAIN (Myalgia) [Sign or Symptom]		'DOID:0050140'	'acute diarrhea'	Acute Diarrhea in Adults - American Family Physician (aafp.org)	Very vague association with any inflammatory disease conditions. Neither right or wrong	'A diarrhea that is of rapid onset and course characterized by frequent loose or liquid bowel movements. Acute diarrhea is a common cause of death in developing countries and the second most common cause of infant deaths worldwide. [http://en.wikipedia.org/wiki/Diarrhea]'
Positive	Right	C0424755 FEVER (Fever) [Sign or Symptom]	C0231528 MUSCLE PAIN (Myalgia) [Sign or Symptom]		'DOID:8736'	'smallpox'	Chapter 185 Harrison internal medicine 20 e.	Very vague association with any inflammatory disease conditions. Neither right or wrong	'A viral infectious disease that results in infection located in skin; has_material_basis_in Variola virus; which is transmitted by droplets from oral; nasal or pharyngeal mucosa; transmitted by contact with the body fluids; or transmitted by fomites. The infection results in formation of lesions; first on the face; hands and forearms and later on the trunk. [http://www.who.int/csr/disease/smallp…
Positive	Right	C0424755 FEVER (Fever) [Sign or Symptom]	C0231528 MUSCLE PAIN (Myalgia) [Sign or Symptom]		'DOID:10176'	'neuroretinitis'	[Clinical features and etiologies of acute neuroretinitis in southern Tunisia] - PubMed (nih.gov)	Very vague association with any inflammatory disease conditions. Neither right or wrong	'NA'
Positive	Right	C0424755 FEVER (Fever) [Sign or Symptom]	C0231528 MUSCLE PAIN (Myalgia) [Sign or Symptom]		'DOID:4371'	'Schnitzler syndrome'	The Schnitzler syndrome (nih.gov)	Very vague association with any inflammatory disease conditions. Neither right or wrong	'A hypersensitivity reaction type IV disease that is characterized by chronic urticarial rash and monoclonal IgM gammopathy; has_symptom rash; intermittent fever; arthralgia; and lymphadenopathy. [https://rarediseases.org/rare-diseases/schnitzler-syndrome/]'
Positive	Right	C0424755 FEVER (Fever) [Sign or Symptom]	C0231528 MUSCLE PAIN (Myalgia) [Sign or Symptom]		'DOID:3055'	'paratyphoid fever'	Home | Typhoid Fever | CDC	Very vague association with any inflammatory disease conditions. Neither right or wrong	'A primary bacterial infectious disease that results_in infection located_in intestine; has_material_basis_in Salmonella enterica subsp enterica serovar Paratyphi A; B or C; which are transmitted_by ingestion of contaminated food. The infection has_symptom fever; has_symptom headache; has_symptom abdominal pain; has_symptom malaise; has_symptom anorexia; has_symptom constipation; has_symptom rosy…
Positive	Right	C0424755 FEVER (Fever) [Sign or Symptom]	C0231528 MUSCLE PAIN (Myalgia) [Sign or Symptom]		'DOID:0080711'	'multisystem inflammatory syndrome in children'	For Parents: Multisystem Inflammatory Syndrome in Children (MIS-C) associated with COVID-19 | CDC	Very vague association with any inflammatory disease conditions. Neither right or wrong	'A Coronavirus infectious disease that is characterized by a patient aged less than 21 years with fever; laboratory evidence of inflammation; and evidence of clinically severe illness requiring hospitalization; with multisystem organ involvement (cardiovascular; dermatologic; gastrointestinal; hematologic; neurologic; renal; or respiratory) who tested positive for SARS-CoV-2 or had exposure to CO…
Positive	Right	C0424755 FEVER (Fever) [Sign or Symptom]	C0231528 MUSCLE PAIN (Myalgia) [Sign or Symptom]		'DOID:0050485'	'sennetsu fever'	Sennetsu Fever - NORD (National Organization for Rare Disorders) (rarediseases.org)	Very vague association with any inflammatory disease conditions. Neither right or wrong	'A primary bacterial infectious disease that results_in infection; has_material_basis_in Neorickettsia sennetsu; which is transmitted_by ingestion of raw or under-cooked gray mullet fish infected with the trematodes. The infection has_symptom fever; has_symptom malaise; has_symptom anorexia; has_symptom lymphadenopathy; has_symptom hepatosplenomegaly; has_symptom fatigue; has_symptom chills; has_…
Positive	Right	C0424755 FEVER (Fever) [Sign or Symptom]	C0231528 MUSCLE PAIN (Myalgia) [Sign or Symptom]		'DOID:0050197'	'Brazilian hemorrhagic fever'	Brazilian hemorrhagic fever (Concept Id: C0343633) - MedGen - NCBI (nih.gov)	Very vague association with any inflammatory disease conditions. Neither right or wrong	'A viral infectious disease that is a hemorrhagic fever; has_material_basis_in Sabia virus; which is transmitted by rodents. The infection has symptom fever; has symptom eye redness; has symptom fatigue; has symptom dizziness; has symptom muscle aches; has symptom loss of strength; and has symptom bleeding under the skin; internal organs; or from body orifices like the mouth; eyes or ears. [http:…
Positive	Right	C0424755 FEVER (Fever) [Sign or Symptom]	C0231528 MUSCLE PAIN (Myalgia) [Sign or Symptom]		'DOID:1395'	'schistosomiasis'	Schistosomiasis (who.int)	Very vague association with any inflammatory disease conditions. Neither right or wrong	'A parasitic helminthiasis infectious disease that involves infection of the intestine; urinary tract; skin; liver and spleen caused by multiple species of the trematode fluke of the genus Schistosoma. The symptoms include fever; chills; nausea; abdominal pain; diarrhea; malaise; myalgia; liver and spleen enlargement; rash and hematuria. [http://www.nlm.nih.gov/medlineplus/ency/article/001321.htm…
Positive	Right	C0424755 FEVER (Fever) [Sign or Symptom]	C0231528 MUSCLE PAIN (Myalgia) [Sign or Symptom]		'DOID:9965'	'toxoplasmosis'	CDC - Toxoplasmosis	Very vague association with any inflammatory disease conditions. Neither right or wrong	'A coccidiosis that has_material_basis_in protozoan Toxoplasma gondii. The parasite effects most genera of warm-blooded animals; including humans; but the primary host is the felid (cat) family. Animals are infected by eating infected meat; by ingestion of feces of a cat that has itself recently been infected; or transmission_by mother to fetus. The symptoms include bilateral; nontender cervical …
Positive	Right	C0424755 FEVER (Fever) [Sign or Symptom]	C0231528 MUSCLE PAIN (Myalgia) [Sign or Symptom]		'DOID:12155'	'lymphocytic choriomeningitis'	Lymphocytic Choriomeningitis (LCM) | CDC	Very vague association with any inflammatory disease conditions. Neither right or wrong	'A viral infectious disease that results in infection located in brain; or located in meninges; or located in brain and meninges; has_material_basis_in Lymphocytic choriomeningitis virus; which is transmitted by common house mouse; Mus musculus. The infection has symptom fever; has symptom lack of appetite; has symptom headache; has symptom muscle aches; has symptom malaise; has symptom nausea; a…
Positive	Right	C0424755 FEVER (Fever) [Sign or Symptom]	C0231528 MUSCLE PAIN (Myalgia) [Sign or Symptom]		'DOID:0050522'	'Balkan hemorrhagic fever'	HFRS and hantaviruses in the Balkans/South-East Europe - PubMed (nih.gov)	Very vague association with any inflammatory disease conditions. Neither right or wrong	'A hemorrhagic fever with renal syndrome that results in infection located in kidney; has_material_basis_in Dobrava-Belgrade virus ; which is transmitted by yellow-necked field mouse; Apodemus flavicollis. The infection has symptom headache; has symptom fever; has symptom muscle pains; has symptom facial flush; has symptom petechiae; has symptom hemorrhagic features; has symptom proteinuria; and …
Positive	Right	C0424755 FEVER (Fever) [Sign or Symptom]	C0231528 MUSCLE PAIN (Myalgia) [Sign or Symptom]		'DOID:13371'	'scrub typhus'	Scrub Typhus | Typhus Fevers | CDC	Very vague association with any inflammatory disease conditions. Neither right or wrong	'A typhus that has_material_basis_in Orientia tsutsugamushi; which is transmitted by trombiculid mites (Leptotrombidium deliense). The infection has symptom fever; has symptom headache; has symptom muscle pain; has symptom cough; has symptom maculopapular rash; has symptom eschar; has symptom splenomegaly and has symptom lymphadenopathy. [http://en.wikipedia.org/wiki/Scrub_typhus]'
Positive	Wrong	C0424755 FEVER (Fever) [Sign or Symptom]	C0231528 MUSCLE PAIN (Myalgia) [Sign or Symptom]		'DOID:4157'	'secondary syphilis'	STD Facts - Syphilis (cdc.gov)	Not a direct symptom	'A syphilis that is characterized as the second stage of syphilis which appears from 2 to 6 months after primary infection; and is marked by lesions especially in the skin but also in organs and tissues; and that lasts from 3 to 12 weeks. [http://www2.merriam-webster.com/cgi-bin/mwmednlm?book=Medical&va=secondary+syphilis]'
Positive	Right	C0424755 FEVER (Fever) [Sign or Symptom]	C0231528 MUSCLE PAIN (Myalgia) [Sign or Symptom]		'DOID:11077'	'brucellosis'	Brucellosis (who.int)	Very vague association with any inflammatory disease conditions. Neither right or wrong	'A primary bacterial infectious disease that is caused by the bacteria of the genus Brucella; when humans come in contact with contaminated animals or animal products or ingestion of infected food products. The disease has_symptom fever; has_symptom sweat; has_symptom headache; has_symptom back pain; has_symptom physical weakness; has_symptom joint pain and has_symptom fatigue. [http://www.cdc.go…
Positive	Right	C0424755 FEVER (Fever) [Sign or Symptom]	C0231528 MUSCLE PAIN (Myalgia) [Sign or Symptom]		'DOID:7165'	'subacute thyroiditis'	Subacute Thyroiditis - Endotext - NCBI Bookshelf (nih.gov)	Very vague association with any inflammatory disease conditions. Neither right or wrong	'NA'
Positive	Right	C0424755 FEVER (Fever) [Sign or Symptom]	C0231528 MUSCLE PAIN (Myalgia) [Sign or Symptom]		'DOID:0050480'	'epidemic typhus'	Epidemic Typhus - Infectious Diseases - MSD Manual Professional Edition (msdmanuals.com)	Very vague association with any inflammatory disease conditions. Neither right or wrong	'A typhus that has_material_basis _in Rickettsia prowazekii; which is transmitted by human body louse (Pediculus humanus corporis). The infection has_symptom high fever; has_symptom cough; has_symptom rash; has_symptom severe muscle pain; has_symptom chills; has_symptom falling blood pressure; has_symptom stupor; has_symptom sensitivity to light; and has_symptom delirium. [http://en.wikipedia.org…
Positive	Right	C0424755 FEVER (Fever) [Sign or Symptom]	C0231528 MUSCLE PAIN (Myalgia) [Sign or Symptom]		'DOID:0050508'	'variola major'	Variola major - Clinical Features (nih.gov)	Not a direct symptom	'A smallpox that results_in severe infection; located_in skin; has_material_basis_in Variola virus. The infection results_in_formation_of lesions. [http://www.who.int/csr/disease/smallpox/en/]'
Positive	Right	C0424755 FEVER (Fever) [Sign or Symptom]	C0231528 MUSCLE PAIN (Myalgia) [Sign or Symptom]		'DOID:0050383'	'typhoidal tularemia'	Signs & Symptoms | Tularemia | CDC	Very vague association with any inflammatory disease conditions. Neither right or wrong	'A tularemia that results_in bacteremia and has_symptom fever; has_symptom chills; has_symptom myalgia; has_symptom malaise; and has_symptom weight loss. [https://www.ncbi.nlm.nih.gov/pubmed/29635071]'
Positive	Right	C0424755 FEVER (Fever) [Sign or Symptom]	C0231528 MUSCLE PAIN (Myalgia) [Sign or Symptom]		'DOID:2048'	'autoimmune hepatitis'	Autoimmune Hepatitis: Practice Essentials, Background, Pathophysiology (medscape.com)	Not a direct symptom	An autoimmune disease of gastrointestinal tract that results_in inflammation located_in liver caused by the body's immune system attacking the liver cells. [http://en.wikipedia.org/wiki/Autoimmune_hepatitis]
Positive	Right	C0424755 FEVER (Fever) [Sign or Symptom]	C0231528 MUSCLE PAIN (Myalgia) [Sign or Symptom]		'DOID:10784'	'Queensland tick typhus'	Rickettsia australis and Queensland Tick Typhus: A Rickettsial Spotted Fever Group Infection in Australia (nih.gov)	Very vague association with any inflammatory disease conditions. Neither right or wrong	'A spotted fever that has_material_basis_in Rickettsia australis; which is transmitted_by ticks (Ixodes holocyclus). The infection has_symptom fever; has_symptom headache; has_symptom myalgia; has_symptom maculopapular rash; and has_symptom lymphadenopathy. [http://cmr.asm.org/cgi/content/full/18/4/719#Rickettsia_australis_%28Queensland_tick_typhus%29; http://www.cdc.gov/otherspottedfever/index.h…
Positive	Right	C0424755 FEVER (Fever) [Sign or Symptom]	C0231528 MUSCLE PAIN (Myalgia) [Sign or Symptom]		'DOID:526'	'human immunodeficiency virus infectious disease'	About HIV/AIDS | HIV Basics | HIV/AIDS | CDC	Very vague association with any inflammatory disease conditions. Neither right or wrong	'A viral infectious disease that results in destruction of immune system; leading to life-threatening opportunistic infections and cancers; has_material_basis_in Human immunodeficiency virus 1 or has_material_basis_in Human immunodeficiency virus 2; which are transmitted by sexual contact; transmitted by transfer of blood; semen; vaginal fluid; pre-ejaculate; or breast milk; transmitted by congen…
Positive	Right	C0424755 FEVER (Fever) [Sign or Symptom]	C0231528 MUSCLE PAIN (Myalgia) [Sign or Symptom]		'DOID:0050199'	'Whitewater Arroyo hemorrhagic fever'	Fatal Illnesses Associated With a New World Arenavirus --- California, 1999--2000 (cdc.gov)	Very vague association with any inflammatory disease conditions. Neither right or wrong	'A viral infectious disease that is a hemorrhagic fever; has_material_basis_in Whitewater Arroyo virus; which is transmitted_by white-throated woodrats (Neotoma albigula). The infection has_symptom fever; has_symptom headache; has_symptom myalgia; and has_symptom hemorrhagic manifestations. [http://jama.ama-assn.org/cgi/content/full/284/10/1237; http://www.ncbi.nlm.nih.gov/sites/entrez/1799746]'
Positive	Right	C0424755 FEVER (Fever) [Sign or Symptom]	C0231528 MUSCLE PAIN (Myalgia) [Sign or Symptom]		'DOID:2297'	'leptospirosis'	Leptospirosis | CDC	Very vague association with any inflammatory disease conditions. Neither right or wrong	'A primary bacterial infectious disease that involves systemic infection; has_material_basis_in Leptospira; which is transmitted by contact with water; food; or soil containing urine from the infected animals. The infection has symptom jaundice; has symptom chills; has symptom fever; has symptom muscle pain; and has symptom hepatomegaly. [http://en.wikipedia.org/wiki/Leptospirosis]'
Positive	Right	C0424755 FEVER (Fever) [Sign or Symptom]	C0231528 MUSCLE PAIN (Myalgia) [Sign or Symptom]		'DOID:10456'	'tonsillitis'	Tonsillitis - NHS (www.nhs.uk)	Very vague association with any inflammatory disease conditions. Neither right or wrong	'An upper respiratory tract disease which is characterized by inflammation of the tonsils resulting from bacterial (Group A streptococcus) and viral (Epstein-Barr virus; adenovirus) infections. Symptoms include a severe sore throat; painful or difficult swallowing; coughing; headache; myalgia; fever and chills. [http://en.wikipedia.org/wiki/Tonsillitis; http://www2.merriam-webster.com/cgi-bin/mwm…
Positive	Right	C0424755 FEVER (Fever) [Sign or Symptom]	C0231528 MUSCLE PAIN (Myalgia) [Sign or Symptom]		'DOID:3292'	'monkeypox'	About Monkeypox | Monkeypox | Poxvirus | CDC	Very vague association with any inflammatory disease conditions. Neither right or wrong	A viral infectious disease that results in infection of primates; rodents and humans; located in skin; has_material_basis_in Monkeypox virus; which is transmitted by contact with the animal's blood; body fluids; rash; or with the body fluids of a sick person; transmitted by fomites; and transmitted by respiratory droplets. The infection has symptom fever; has symptom muscle ache; has symptom head…
Positive	Right	C0424755 FEVER (Fever) [Sign or Symptom]	C0231528 MUSCLE PAIN (Myalgia) [Sign or Symptom]		'DOID:9074'	'systemic lupus erythematosus'	Systemic Lupus Erythematosus (SLE) | CDC	Very vague association with any inflammatory disease conditions. Neither right or wrong	'A lupus erythematosus that is an inflammation of connective tissue marked by skin rashes; joint pain and swelling; inflammation of the kidneys and inflammation of the tissue surrounding the heart. [http://en.wikipedia.org/wiki/Systemic_lupus_erythematosus]'
Positive	Right	C0424755 FEVER (Fever) [Sign or Symptom]	C0231528 MUSCLE PAIN (Myalgia) [Sign or Symptom]		'DOID:14457'	'Brucella abortus brucellosis'	Brucellosis - StatPearls - NCBI Bookshelf (nih.gov)	Very vague association with any inflammatory disease conditions. Neither right or wrong	'A brucellosis that involves an infection caused by Brucella abortus [NCBITaxon:235] in cattle and humans. The disease has_symptom fever; has_symptom chills; has_symptom sweats; has_symptom weight loss; has_symptom malaise; has_symptom headaches; has_symptom myalgia; and has_symptom arthralgia. [http://www.cdc.gov/ncidod/dbmd/diseaseinfo/Brucellosis_g.htm; http://www.ncbi.nlm.nih.gov/sites/entrez…
Positive	Right	C0424755 FEVER (Fever) [Sign or Symptom]	C0231528 MUSCLE PAIN (Myalgia) [Sign or Symptom]		'DOID:9880'	'cardiovascular syphilis'	STD Facts - Syphilis (cdc.gov)	Not a direct symptom	'A tertiary syphilis that is manifested as aneurysm formation in the ascending aorta; caused by chronic inflammatory destruction of the vasa vasorum; insufficiency of the aortic valve; or narrowing of the coronary arteries. [http://www.merckmanuals.com/professional/sec14/ch194/ch194i.html?qt=latent%20syphylis&alt=sh]'
Positive	Right	C0424755 FEVER (Fever) [Sign or Symptom]	C0231528 MUSCLE PAIN (Myalgia) [Sign or Symptom]		'DOID:9784'	'trichinosis'	CDC - Trichinellosis	Very vague association with any inflammatory disease conditions. Neither right or wrong	'A parasitic helminthiasis infectious disease that involves parasitic infection of animals and humans by Trichinella spiralis; Trichinella nativa or Trichinella britovi. Intestinal invasion causes diarrhea; abdominal pain and vomiting. Larval migration into muscle tissues can cause periorbital and facial edema; conjunctivitis; fever; myalgias; splinter hemorrhages; rashes; and blood eosinophilia.…
Positive	Right	C0424755 FEVER (Fever) [Sign or Symptom]	C0231528 MUSCLE PAIN (Myalgia) [Sign or Symptom]		'DOID:11258'	'cat-scratch disease'	Cat Scratch Disease | Healthy Pets, Healthy People | CDC	Very vague association with any inflammatory disease conditions. Neither right or wrong	A bartonellosis that results_in infection located_in lymph node; has_material_basis_in Bartonella henselae or has_material_basis_in Bartonella clarridgeiae; which are transmitted_by scratch or bite of a kitten; or transmitted_by contact of animal's saliva with an eye or through broken skin. The infection has_symptom regional lymphadenopathy; has_symptom headache; has_symptom chills; has_symptom b…
Positive	Right	C0424755 FEVER (Fever) [Sign or Symptom]	C0231528 MUSCLE PAIN (Myalgia) [Sign or Symptom]		'DOID:11320'	'Kyasanur forest disease'	Kyasanur Forest Disease (KFD) | CDC	Very vague association with any inflammatory disease conditions. Neither right or wrong	'A viral infectious disease that is a hemorrhagic fever; has_material_basis_in Kyasanur forest disease virus; which is transmitted by Haemaphysalis spinigera tick bite. The infection has symptom fever; has symptom headache; has symptom stiffness of the neck; has symptom severe muscle pain; has symptom cough; has symptom dehydration; and has symptom bleeding problems. [http://www.cdc.gov/ncidod/dv…
Positive	Right	C0424755 FEVER (Fever) [Sign or Symptom]	C0231528 MUSCLE PAIN (Myalgia) [Sign or Symptom]		'DOID:9682'	'yellow fever'	Yellow fever (who.int)	Very vague association with any inflammatory disease conditions. Neither right or wrong	'A viral infectious disease that results in infection; has_material_basis_in Yellow fever virus; which is transmitted by Aedes; transmitted by Haemagogus; or transmitted by Sabethes species of mosquitoes. The infection has symptom fever; has symptom muscle pain; has symptom backache; has symptom headache; has symptom shivers; has symptom loss of appetite; has symptom jaundice; and has symptom ble…
Positive	Right	C0424755 FEVER (Fever) [Sign or Symptom]	C0231528 MUSCLE PAIN (Myalgia) [Sign or Symptom]		'DOID:3492'	'mixed connective tissue disease'	Mixed Connective-Tissue Disease (MCTD): Practice Essentials, Pathophysiology, Etiology (medscape.com)	Very vague association with any inflammatory disease conditions. Neither right or wrong	'A collagen disease that is considered an overlap of three diseases; systemic lupus erythematosus; scleroderma; and polymyositis with very high titers of circulating antinuclear antibody to a ribonucleoprotein antigen. [http://www.merckmanuals.com/professional/sec04/ch032/ch032c.html]'
Positive	Right	C0424755 FEVER (Fever) [Sign or Symptom]	C0231528 MUSCLE PAIN (Myalgia) [Sign or Symptom]		'DOID:631'	'fibromyalgia'	Harrison 20 e chapter 366	Very vague association with any inflammatory disease conditions. Neither right or wrong	'NA'
Positive	Right	C0424755 FEVER (Fever) [Sign or Symptom]	C0231528 MUSCLE PAIN (Myalgia) [Sign or Symptom]		'DOID:0050150'	'Pontiac fever'	About Legionnaires Disease and Pontiac Fever | CDC	Very vague association with any inflammatory disease conditions. Neither right or wrong	'A legionellosis that involves a milder respiratory illness without pneumonia. Symptoms include fever; headache and muscle aches which last for 2 to 5 days. [http://www.cdc.gov/legionella/patient_facts.htm; https://www.ncbi.nlm.nih.gov/pubmed/623097]'
Positive	Right	C0424755 FEVER (Fever) [Sign or Symptom]	C0231528 MUSCLE PAIN (Myalgia) [Sign or Symptom]		'DOID:11266'	'Hantavirus hemorrhagic fever with renal syndrome'	CDC - Hemorrhagic Fever with Renal Syndrome (HFRS) - Hantavirus	Very vague association with any inflammatory disease conditions. Neither right or wrong	'A viral infectious disease that is a hemorrhagic fever; located in kidney; has_material_basis_in Hantaan virus; has_material_basis_in Dobrava-Belgrade orthohantavirus has_material_basis_in Seoul virus; or has_material_basis_in Puumala virus; which are carried and transmitted by rodents. The infection has symptom headache; has symptom fever; has symptom muscle pains; has symptom facial flush; has…
Positive	Right	C0424755 FEVER (Fever) [Sign or Symptom]	C0231528 MUSCLE PAIN (Myalgia) [Sign or Symptom]		'DOID:0050196'	'Venezuelan hemorrhagic fever'	Arenaviruses (Arenaviridae) | Viral Hemorrhagic Fevers (VHFs) | CDC	Very vague association with any inflammatory disease conditions. Neither right or wrong	'A viral infectious disease that is a hemorrhagic fever; has_material_basis_in Guanarito virus; which is transmitted_by cotton rat; Sigmodon alstoni and transmitted_by cane mouse; Zygodontomys brevicauda. The infection has_symptom fever; has_symptom headache; has_symptom myalgia; has_symptom sore throat; has_symptom weakness; has_symptom anorexia; has_symptom nausea; has_symptom vomiting; has_sym…
Positive	Right	C0424755 FEVER (Fever) [Sign or Symptom]	C0231528 MUSCLE PAIN (Myalgia) [Sign or Symptom]		'DOID:4327'	'Marburg hemorrhagic fever'	Marburg (Marburg Virus Disease) | Marburg (Marburg Virus Disease) | CDC	Very vague association with any inflammatory disease conditions. Neither right or wrong	'A viral infectious disease that is a hemorrhagic fever; has_material_basis_in Marburgvirus; which is transmitted_by contact with the body fluids of an infected person. The infection has_symptom fever; has_symptom chills; has_symptom headache; has_symptom myalgia; has_symptom maculopapular rash on the trunk; has_symptom nausea; has_symptom vomiting; has_symptom chest pain; has_symptom sore throat…
Positive	Right	C0424755 FEVER (Fever) [Sign or Symptom]	C0231528 MUSCLE PAIN (Myalgia) [Sign or Symptom]		'DOID:0050484'	'aneruptive fever'	Aneruptive Fever Associated with Antibodies to Rickettsia helvetica in Europe and Thailand | Request PDF (researchgate.net)	Very vague association with any inflammatory disease conditions. Neither right or wrong	'A spotted fever that has_material_basis_in Rickettsia helvetica; which is transmitted_by ticks (Ixodes sp). The infection has_symptom fever; has_symptom headache; has_symptom myalgia. [http://jcm.asm.org/cgi/reprint/42/2/816; http://www.cdc.gov/otherspottedfever/index.html]'
Positive	Right	C0424755 FEVER (Fever) [Sign or Symptom]	C0231528 MUSCLE PAIN (Myalgia) [Sign or Symptom]		'DOID:9584'	'Venezuelan equine encephalitis'	Venezuelan Equine Encephalitis - StatPearls - NCBI Bookshelf (nih.gov)	Very vague association with any inflammatory disease conditions. Neither right or wrong	'A viral infectious disease that results_in inflammation located_in brain of horses and humans; has_material_basis_in Venezuelan equine encephalitis virus; which is transmitted_by Culex mosquitoes. The infection has_symptom fever; has_symptom chills; has_symptom malaise; has_symptom severe headache; has_symptom photophobia; and has_symptom myalgia in the legs and lumbosacral region. [http://www.c…
Positive	Right	C0424755 FEVER (Fever) [Sign or Symptom]	C0231528 MUSCLE PAIN (Myalgia) [Sign or Symptom]		'DOID:0050026'	'human monocytic ehrlichiosis'	Ehrlichiosis home | Ehrlichiosis | CDC	Very vague association with any inflammatory disease conditions. Neither right or wrong	'An ehrlichiosis that results in infection located in monocyte or located in macrophage; has_material_basis_in Ehrlichia chaffeensis; which is transmitted by black-legged tick (Ixodes scapularis); transmitted by western black-legged tick (Ixodes pacificus) or transmitted by castor bean tick (Ixodes ricinus). The infection has symptom headache; has symptom muscle aches; has symptom fatigue; has sy…
Positive	Right	C0424755 FEVER (Fever) [Sign or Symptom]	C0231528 MUSCLE PAIN (Myalgia) [Sign or Symptom]		'DOID:10458'	'legionellosis'	Legionnaires Disease Signs and Symptoms | CDC	Very vague association with any inflammatory disease conditions. Neither right or wrong	'A primary bacterial infectious disease that results_in infection located_in respiratory tract; has_material_basis_in Legionella pneumophila; which is transmitted_by inhalation of droplets containing bacteria. The symptoms include dry cough; fever; headache and diarrhea. [http://en.wikipedia.org/wiki/Legionellosis; http://www.cdc.gov/mmwr/preview/mmwrhtml/mm4934a1.htm]'
Positive	Right	C0424755 FEVER (Fever) [Sign or Symptom]	C0231528 MUSCLE PAIN (Myalgia) [Sign or Symptom]		'DOID:8566'	'herpes simplex'	Herpes simplex virus (who.int)	Very vague association with any inflammatory disease conditions. Neither right or wrong	'A viral infectious disease that results_in_formation_of lesions; located_in mouth; located_in face; located_in genitalia; or located_in hands; has_material_basis_in Human herpesvirus 1 or has_material_basis_in Human herpesvirus 2; which are transmitted_by direct contact with an active lesion or body fluid of an infected person. [http://en.wikipedia.org/wiki/Herpes_simplex; http://www.aad.org/pub…
Positive	Right	C0424755 FEVER (Fever) [Sign or Symptom]	C0231528 MUSCLE PAIN (Myalgia) [Sign or Symptom]		'DOID:13450'	'coccidioidomycosis'	Valley Fever (Coccidioidomycosis) | Types of Fungal Diseases | Fungal | CDC	Very vague association with any inflammatory disease conditions. Neither right or wrong	'A primary systemic mycosis that results_in systemic fungal infection; has_material_basis_in Coccidioides immitis; transmitted_by airborne spores and has_symptom conjunctivitis; has_symptom arthritis; has_symptom chest pain and results_in_formation_of skin nodules. [http://www.merck.com/mmhe/sec17/ch197/ch197e.html]'
Positive	Right	C0424755 FEVER (Fever) [Sign or Symptom]	C0231528 MUSCLE PAIN (Myalgia) [Sign or Symptom]		'DOID:0080642'	'Middle East respiratory syndrome'	Middle East respiratory syndrome coronavirus (MERS-CoV) (who.int)	Very vague association with any inflammatory disease conditions. Neither right or wrong	'A Coronavirus infection that is characterized by severe respiratory illness; including fever; cough; and shortness of breath and that has_material_basis_in MERS-CoV. [https://en.wikipedia.org/wiki/Middle_East_respiratory_syndrome; https://pubmed.ncbi.nlm.nih.gov/23891402/; https://pubmed.ncbi.nlm.nih.gov/29495250; https://www.cdc.gov/coronavirus/mers/index.html; https://www.who.int/news-room/q-a…
Positive	Right	C0424755 FEVER (Fever) [Sign or Symptom]	C0231528 MUSCLE PAIN (Myalgia) [Sign or Symptom]		'DOID:4166'	'syphilis'	STD Facts - Syphilis (cdc.gov)	Very vague association with any inflammatory disease conditions. Neither right or wrong	'A primary bacterial infectious disease that is a sexually transmitted systemic disease; has_material_basis_in Treponema pallidum subsp pallidum; which is transmitted_by sexual contact; transmitted_by blood product transfusion; transmitted_by congenital method from mother to fetus or transmitted_by contact with infectious lesions. If left untreated; produces chancres; rashes; and systemic lesions…
Positive	Right	C0424755 FEVER (Fever) [Sign or Symptom]	C0231528 MUSCLE PAIN (Myalgia) [Sign or Symptom]		'DOID:11573'	'listeriosis'	Questions and Answers | Listeria | CDC	Very vague association with any inflammatory disease conditions. Neither right or wrong	'A primary bacterial infectious disease that results_in infection; has_material_basis_in Listeria monocytogenes; which is transmitted_by ingestion of contaminated food or raw milk or transmitted_by congenital method. Ingestion of Listeria by pregnant women has_symptom nausea; has_symptom vomiting; has_symptom diarrhea; has_symptom fever; has_symptom malaise; has_symptom back pain; and has_symptom…
Positive	Right	C0424755 FEVER (Fever) [Sign or Symptom]	C0231528 MUSCLE PAIN (Myalgia) [Sign or Symptom]		'DOID:13724'	'scurvy'	Vitamin C Deficiency - StatPearls - NCBI Bookshelf (nih.gov)	Very vague association with any inflammatory disease conditions. Neither right or wrong	'A nutritional deficiency disease that is characterized by vitamin C (ascorbic acid) deficiency and has_symptom fatigue; weakness; anemia; petechiae; corkscrew hair; gingivitis; and poor wound healing. [https://medlineplus.gov/ency/article/000355.htm; https://www.ncbi.nlm.nih.gov/pmc/articles/PMC2567249/]'
Positive	Right	C0424755 FEVER (Fever) [Sign or Symptom]	C0231528 MUSCLE PAIN (Myalgia) [Sign or Symptom]		'DOID:9531'	'latent syphilis'	STD Facts - Syphilis (cdc.gov)	Not a direct symptom	'A syphilis that is characterized as having serologic proof of infection without signs or symptoms of disease. [http://en.wikipedia.org/wiki/Syphilis#Latent_syphilis]'
Positive	Right	C0424755 FEVER (Fever) [Sign or Symptom]	C0231528 MUSCLE PAIN (Myalgia) [Sign or Symptom]		'DOID:0050211'	'swine influenza'	Signs and Symptoms | Rocky Mountain Spotted Fever (RMSF) | CDC	Very vague association with any inflammatory disease conditions. Neither right or wrong	'An influenza that results_in infection located_in respiratory tract of pigs and humans; has_material_basis_in Influenza C virus; or has_material_basis_in Influenza A virus subtypes (H1N1; H1N2; H3N1; H3N2; and H2N3); which are transmitted_by direct contact with infected pigs. The infection in humans has_symptom fever; has_symptom lethargy; has_symptom lack of appetite; has_symptom coughing; has_…
Positive	Right	C0424755 FEVER (Fever) [Sign or Symptom]	C0231528 MUSCLE PAIN (Myalgia) [Sign or Symptom]		'DOID:11104'	'spotted fever'	Signs and Symptoms | Rocky Mountain Spotted Fever (RMSF) | CDC	Very vague association with any inflammatory disease conditions. Neither right or wrong	'A primary bacterial infectious disease that results in infection; located in endothelial cell of artery or located in endothelial cell of vein; has_material_basis_in Rickettsia; which is transmitted by ticks and mites. The infection has symptom fever; has symptom headache; has symptom fatigue; has symptom muscle aches; and has symptom maculopapular or petechial rash. A distinctive eschar (blacke…
Positive	Right	C0424755 FEVER (Fever) [Sign or Symptom]	C0231528 MUSCLE PAIN (Myalgia) [Sign or Symptom]		'DOID:0050160'	'inhalation anthrax'	Types of Anthrax | CDC	Very vague association with any inflammatory disease conditions. Neither right or wrong	'An anthrax disease that results in infection located in lung lymph nodes brought on by breathing in the spores of the bacteria Bacillus anthracis. The first symptoms of inhalation anthrax are like cold or flu symptoms and can include a sore throat; mild fever and muscle aches. Later symptoms include cough; chest discomfort; shortness of breath; tiredness and muscle aches. [http://www.bt.cdc.gov/…
Positive	Right	C0424755 FEVER (Fever) [Sign or Symptom]	C0231528 MUSCLE PAIN (Myalgia) [Sign or Symptom]		'DOID:10250'	'louping ill'	Louping ill in man: a forgotten disease - PubMed (nih.gov)	Very vague association with any inflammatory disease conditions. Neither right or wrong	'A viral infectious disease that results in infection in sheep and rarely humans; has_material_basis_in Louping ill virus; which is transmitted by sheep tick; Ixodes ricinus. The infection has symptom lethargy; has symptom muscle pains; has symptom fever; and has symptom focal neurological signs. [https://www.ncbi.nlm.nih.gov/pubmed/15606630]'
Positive	Right	C0424755 FEVER (Fever) [Sign or Symptom]	C0231528 MUSCLE PAIN (Myalgia) [Sign or Symptom]		'DOID:10035'	'asymptomatic neurosyphilis'	STD Facts - Syphilis (cdc.gov)	Not a direct symptom	'A tertiary neurosyphilis that results_in mild meningitis. [http://www.merckmanuals.com/professional/sec14/ch194/ch194i.html?qt=latent%20syphylis&alt=sh]'
Positive	Right	C0424755 FEVER (Fever) [Sign or Symptom]	C0231528 MUSCLE PAIN (Myalgia) [Sign or Symptom]		'DOID:11076'	'Brucella suis brucellosis'	ISOLATION AND IDENTIFICATION OF BRUCELLA SUIS IN PIGS AS ZOONOTIC DISEASE IN ENDEMIC AREAS OF EAST JAVA, INDONESIA (nih.gov)	Very vague association with any inflammatory disease conditions. Neither right or wrong	'A brucellosis that involves an infection caused by Brucella suis [NCBITaxon:29461] in swine and humans. The disease has_symptom fever; has_symptom chills; has_symptom malaise; has_symptom diaphoresis; has_symptom arthralgia; has_symptom myalgia; has_symptom headache; has_symptom anorexia; and has_symptom fatigue. [http://www.cdc.gov/mmwr/preview/mmwrhtml/mm5822a3.htm]'
Positive	Right	C0424755 FEVER (Fever) [Sign or Symptom]	C0231528 MUSCLE PAIN (Myalgia) [Sign or Symptom]		'DOID:8659'	'chickenpox'	Chickenpox (Varicella) | CDC	Very vague association with any inflammatory disease conditions. Neither right or wrong	'A viral infectious disease that results_in infection located_in skin; has_material_basis_in Human herpesvirus 3; which is transmitted_by direct contact with secretions from the rash; or transmitted_by droplet spread of respiratory secretions. The infection has_symptom anorexia; has_symptom myalgia; has_symptom nausea; has_symptom fever; has_symptom headache; has_symptom sore throat; and has_symp…
Positive	Right	C0424755 FEVER (Fever) [Sign or Symptom]	C0231528 MUSCLE PAIN (Myalgia) [Sign or Symptom]		'DOID:0050012'	'chikungunya'	Chikungunya virus | CDC	Very vague association with any inflammatory disease conditions. Neither right or wrong	'A viral infectious disease that results_in infection located_in joint; has_material_basis_in Chikungunya virus; which is transmitted_by Aedes mosquito bite. The infection has_symptom fever; has_symptom arthralgia; and has_symptom maculopapular rash. [http://en.wikipedia.org/wiki/Chikungunya_virus]'
Positive	Right	C0424755 FEVER (Fever) [Sign or Symptom]	C0231528 MUSCLE PAIN (Myalgia) [Sign or Symptom]		'DOID:4492'	'avian influenza'	Avian Influenza in Birds | Avian Influenza (Flu) (cdc.gov)	Very vague association with any inflammatory disease conditions. Neither right or wrong	'An influenza that results in infection located in respiratory tract of humans; domestic and wild birds; has_material_basis_in Influenza A virus; which is transmitted by contact with infected poultry. Five strains of avian influenza A viruses (H5N1; H7N3; H7N2; H7N7 and H9N2) are known to cause human infections. The infection has_symptom fever; has_symptom cough; has_symptom sore throat; has_symp…
Positive	Right	C0424755 FEVER (Fever) [Sign or Symptom]	C0231528 MUSCLE PAIN (Myalgia) [Sign or Symptom]		'DOID:12663'	'blastomycosis'	Blastomycosis | Fungal Diseases | CDC	Very vague association with any inflammatory disease conditions. Neither right or wrong	'A primary systemic mycosis that results_in a systemic fungal infection; has_material_basis_in Blastomyces dermatitidis; transmitted_by airborne spores and has_symptom skin lesions; has_symptom lung lesions and has_symptom pleural thickening. [http://en.wikipedia.org/wiki/Blastomycosis; http://www.accessmedicine.com/resourceTOC.aspx?resourceID=4]'
Positive	Right	C0424755 FEVER (Fever) [Sign or Symptom]	C0231528 MUSCLE PAIN (Myalgia) [Sign or Symptom]		'DOID:0050521'	'Oropouche fever'	Oropouche Fever: A Review - PubMed (nih.gov)	Very vague association with any inflammatory disease conditions. Neither right or wrong	'A viral infectious disease that results in infection; has_material_basis_in Oropouche virus; which is transmitted by biting midge; Culicoides paraensis. The infection has symptom fever; has symptom chills; has symptom headache; has symptom anorexia; has symptom muscle pain; has symptom joint pain; and has symptom vomiting. [http://en.wikipedia.org/wiki/Oropouche_fever; http://www.cdc.gov/EID/con…
Positive	Right	C0424755 FEVER (Fever) [Sign or Symptom]	C0231528 MUSCLE PAIN (Myalgia) [Sign or Symptom]		'DOID:0050201'	'nephropathia epidemica'	The pathogenesis of nephropathia epidemica: new knowledge and unanswered questions - PubMed (nih.gov)	Very vague association with any inflammatory disease conditions. Neither right or wrong	'A hemorrhagic fever with renal syndrome that results_in infection located_in kidney; has_material_basis_in Puumala virus; which is transmitted_by bank vole; Myodes glareolus [NCBITaxon:447135]. The infection has_symptom headache; has_symptom nausea; has_symptom back pain; has_symptom vomiting; has_symptom myalgia; has_symptom abdominal pain; has_symptom internal hemorrhage; and has_symptom renal…
Positive	Right	C0424755 FEVER (Fever) [Sign or Symptom]	C0231528 MUSCLE PAIN (Myalgia) [Sign or Symptom]		'DOID:865'	'vasculitis'	Vasculitis - Symptoms and causes - Mayo Clinic	Very vague association with any inflammatory disease conditions. Neither right or wrong	'A vascular disease that is characterized by inflammation of the blood vessels. [http://en.wikipedia.org/wiki/Vasculitis; http://www.nhlbi.nih.gov/health/health-topics/topics/vas/; http://www.nlm.nih.gov/medlineplus/vasculitis.html]'
Positive	Right	C0424755 FEVER (Fever) [Sign or Symptom]	C0231528 MUSCLE PAIN (Myalgia) [Sign or Symptom]		'DOID:4156'	'primary syphilis'	STD Facts - Syphilis (cdc.gov)	Very vague association with any inflammatory disease conditions. Neither right or wrong	'A syphilis that is the first stage of syphilis; marked by the development of a chancre; which is characterized by mononuclear leukocytic infiltration; macrophages; and lymphocytes. [http://www2.merriam-webster.com/cgi-bin/mwmednlm?book=Medical&va=primary+syphilis]'
Positive	Right	C0424755 FEVER (Fever) [Sign or Symptom]	C0231528 MUSCLE PAIN (Myalgia) [Sign or Symptom]		'DOID:0050195'	'Bolivian hemorrhagic fever'	Bolivian hemorrhagic fever: A narrative review - ScienceDirect	Very vague association with any inflammatory disease conditions. Neither right or wrong	'A viral infectious disease that is a hemorrhagic fever; has_material_basis_in Machupo virus; which is transmitted_by vesper mouse; Calomys callosus. The infection has_symptom fever; has_symptom headache; has_symptom fatigue; has_symptom myalgia; has_symptom arthralgia; has_symptom bleeding from the oral and nasal mucosa; and has_symptom bleeding from the bronchopulmonary; gastrointestinal and ge…
Positive	Right	C0424755 FEVER (Fever) [Sign or Symptom]	C0231528 MUSCLE PAIN (Myalgia) [Sign or Symptom]		'DOID:4325'	'Ebola hemorrhagic fever'	Ebola (Ebola Virus Disease) | CDC	Very vague association with any inflammatory disease conditions. Neither right or wrong	A viral infectious disease that is a hemorrhagic fever; has_material_basis_in Zaire ebolavirus; has_material_basis_in Sudan ebolavirus; has_material_basis_in Cote d'Ivoire ebolavirus; or has_material_basis_in Bundibugyo ebolavirus; which are transmitted_by contact with the body fluids of an infected animal or person; transmitted by contaminated fomites; or transmitted by infected medical equipmen…
Positive	Right	C0424755 FEVER (Fever) [Sign or Symptom]	C0231528 MUSCLE PAIN (Myalgia) [Sign or Symptom]		'DOID:11360'	'Phlebotomus fever'	Sadfly fever: two case reports (nih.gov)	Very vague association with any inflammatory disease conditions. Neither right or wrong	'A viral infectious disease that results in infection; has_material_basis_in Sandfly fever Naples virus; or has_material_basis_in Sandfly fever sicilian virus; which are transmitted by Phlebotomus papatasi sandfly. The infection has symptom fever; has symptom severe frontal headaches; has symptom muscle ache; has symptom joint aches; has symptom flushing of the face; and has symptom tachycardia. …
Positive	Right	C0424755 FEVER (Fever) [Sign or Symptom]	C0231528 MUSCLE PAIN (Myalgia) [Sign or Symptom]		'DOID:9537'	'Lassa fever'	Lassa Fever | CDC	Very vague association with any inflammatory disease conditions. Neither right or wrong	'A viral infectious disease that results_in infection; has_material_basis_in Lassa virus; which is transmitted_by multimammate rat of the genus Mastomys. The infection has_symptom fever; has_symptom retrosternal pain; has_symptom sore throat; has_symptom back pain; has_symptom cough; has_symptom abdominal pain; has_symptom vomiting; has_symptom diarrhea; has_symptom conjunctivitis; has_symptom fa…
Positive	Right	C0424755 FEVER (Fever) [Sign or Symptom]	C0231528 MUSCLE PAIN (Myalgia) [Sign or Symptom]		'DOID:0050052'	'Rocky Mountain spotted fever'	Rocky Mountain Spotted Fever (RMSF) | CDC	Very vague association with any inflammatory disease conditions. Neither right or wrong	'A spotted fever that has_material_basis_in Rickettsia rickettsii; which is transmitted_by ticks (Dermacentor variabilis and Dermacentor andersoni). The infection has_symptom fever; has_symptom headache; has_symptom abdominal pain; and has_symptom maculopapular rash progressing into papular or petechial rash. [http://cmr.asm.org/cgi/content/full/18/4/719#Rickettsia_rickettsii_%28Rocky_Mountain_sp…
Positive	Right	C0424755 FEVER (Fever) [Sign or Symptom]	C0231528 MUSCLE PAIN (Myalgia) [Sign or Symptom]		'DOID:0040097'	'autoimmune vasculitis'	Diseases and Conditions Vasculitis (rheumatology.org)	Very vague association with any inflammatory disease conditions. Neither right or wrong	'An autoimmune disease of cardiovascular system that is characterized by inflammation of the blood vessels. [https://www.ncbi.nlm.nih.gov/pubmed/23549081]'
Positive	Right	C0424755 FEVER (Fever) [Sign or Symptom]	C0231528 MUSCLE PAIN (Myalgia) [Sign or Symptom]		'DOID:0050025'	'human granulocytic anaplasmosis'	Human Granulocytic Anaplasmosis (nih.gov)	Very vague association with any inflammatory disease conditions. Neither right or wrong	'An ehrlichiosis that results in infection located in granular leukocyte; has_material_basis_in Anaplasma phagocytophilum; which is transmitted by lone start tick (Amblyomma americanum ). The infection has symptom headache; has symptom muscle aches; has symptom fatigue; has symptom fever and has symptom rash. [https://www.ncbi.nlm.nih.gov/pubmed/25999228]'
Positive	Right	C0424755 FEVER (Fever) [Sign or Symptom]	C0231528 MUSCLE PAIN (Myalgia) [Sign or Symptom]		'DOID:2987'	'familial Mediterranean fever'	Familial Mediterranean Fever: Practice Essentials, Pathophysiology, Etiology (medscape.com)	Very vague association with any inflammatory disease conditions. Neither right or wrong	'An autoimmune disease characterized by recurrent episodes of fever and acute inflammation of the membranes lining the abdomen; joints and lungs; that has_material_basis_in mutations in the MEFV gene; which encodes the protein pyrin. [http://en.wikipedia.org/wiki/Familial_Mediterranean_fever; https://www.rarediseases.org/rare-disease-information/rare-diseases/byID/127/viewAbstract]'
Positive	Right	C0424755 FEVER (Fever) [Sign or Symptom]	C0231528 MUSCLE PAIN (Myalgia) [Sign or Symptom]		'DOID:998'	'eosinophilia-myalgia syndrome'	Harrison 20e Page No 403	Very vague association with any inflammatory disease conditions. Neither right or wrong	'A hypereosinophilic syndrome that is characterized by subacute onset of myalgias and peripheral eosinophilia; followed by chronic neuropathy and skin induration. [https://rarediseases.org/rare-diseases/eosinophilia-myalgia-syndrome/; https://www.ncbi.nlm.nih.gov/pmc/articles/PMC3848710/]'
Positive	Right	C0424755 FEVER (Fever) [Sign or Symptom]	C0231528 MUSCLE PAIN (Myalgia) [Sign or Symptom]		'DOID:2326'	'gastroenteritis'	Symptoms & Causes of Viral Gastroenteritis (“Stomach Flu”) | NIDDK (nih.gov)	Very vague association with any inflammatory disease conditions. Neither right or wrong	'A gastrointestinal system infectious disease that involves inflammation of the lining of the stomach and small and large intestines; which is caused by viruses; bacteria; or parasites. Chemicals and drugs also cause gastroenteritis. The symptoms include diarrhea; loss of appetite; nausea; vomiting; cramps; and discomfort in the abdomen. [http://www.merck.com/mmhe/sec09/ch122/ch122a.html]'
Positive	Right	C0424755 FEVER (Fever) [Sign or Symptom]	C0231528 MUSCLE PAIN (Myalgia) [Sign or Symptom]		'DOID:12287'	'Crimean-Congo hemorrhagic fever'	Crimean-Congo Hemorrhagic Fever (CCHF) | CDC	Very vague association with any inflammatory disease conditions. Neither right or wrong	'A viral infectious disease that is a hemorrhagic fever; has_material_basis_in Crimean-Congo hemorrhagic fever virus; which is transmitted_by Hyalomma ticks. The infection has_symptom headache; has_symptom high fever; has_symptom back pain; has_symptom joint pain; has_symptom stomach pain; has_symptom vomiting; has_symptom red eyes; has_symptom flushed face; has_symptom red throat; has_symptom pe…
Positive	Right	C0424755 FEVER (Fever) [Sign or Symptom]	C0231528 MUSCLE PAIN (Myalgia) [Sign or Symptom]		'DOID:8200'	'tertiary syphilis'	Tertiary Syphilis - STI Treatment Guidelines (cdc.gov)	Very vague association with any inflammatory disease conditions. Neither right or wrong	'A syphilis that is characterized as the third stage of syphilis that develops after the disappearance of the secondary symptoms and is marked by ulcers and gummas under the skin and commonly by involvement of the skeletal; cardiovascular; and nervous systems. [http://www2.merriam-webster.com/cgi-bin/mwmednlm?book=Medical&va=tertiary+syphilis]'
Positive	Right	C1260880 NASAL DISCHARGE (Rhinorrhea) [Sign or Symptom]	C0424755 FEVER (Fever) [Sign or Symptom]		'DOID:1496'	'echinococcosis'	CDC - Echinococcosis		'A parasitic helminthiasis infectious disease that involves parasitic infection of humans and domestic animals caused by the larval stages of tapeworms of the genus Echinococcus in the liver; lungs; spleen; brain; heart and kidneys. [http://en.wikipedia.org/wiki/Echinococcosis; http://www2.merriam-webster.com/cgi-bin/mwmednlm?book=Medical&va=echinococcosis]'
Positive	Right	C1260880 NASAL DISCHARGE (Rhinorrhea) [Sign or Symptom]	C0424755 FEVER (Fever) [Sign or Symptom]		'DOID:2275'	'pharyngitis'	Diseases and Conditions Vasculitis (rheumatology.org)		'An upper respiratory tract disease involving inflammation of the throat or pharynx resulting from bacterial; viral; fungal infections or irritants like pollutants or chemical substances and smoking. The infection is often referred to as sore throat. The symptoms include pain during swallowing; enlarged tonsils coated with a white discharge; runny nose; cough and slight fever. [http://en.wikipedi…
Positive	Right	C1260880 NASAL DISCHARGE (Rhinorrhea) [Sign or Symptom]	C0424755 FEVER (Fever) [Sign or Symptom]		'DOID:10460'	'nasopharyngitis'	Adult bacterial nasopharyngitis: a clinical entity? - PubMed (nih.gov)		'A nasopharyngeal disease which involves inflammation of the nasal passages and upper part of the pharynx. [http://medical-dictionary.thefreedictionary.com/nasopharyngitis; http://www.merriam-webster.com/medical/nasopharyngitis]'
Positive	Right	C1260880 NASAL DISCHARGE (Rhinorrhea) [Sign or Symptom]	C0424755 FEVER (Fever) [Sign or Symptom]		'DOID:11181'	'serous glue ear'	Otitis Media With Effusion: Practice Essentials, Pathophysiology, Etiology (medscape.com)		'A non-suppurative otitis media that is characterized by effusion with very thick and glue-like middle ear fluid which may cause conductive hearing impairment. [http://en.wikipedia.org/wiki/Otitis_media#Otitis_media_with_effusion]'
Positive	Right	C1260880 NASAL DISCHARGE (Rhinorrhea) [Sign or Symptom]	C0424755 FEVER (Fever) [Sign or Symptom]		'DOID:0050488'	'early congenital syphilis'	Congenital Syphilis - NORD (National Organization for Rare Disorders) (rarediseases.org)	Not a direct symptom	'A congenital syphilis that is manifested during the first 3 months of life. The infection has_symptom skin lesions; has_symptom lymphadenopathy; has_symptom hepatosplenomegaly; has_symptom failure to thrive; has_symptom blood-stained nasal discharge; has_symptom perioral fissures; has_symptom meningitis; has_symptom choroiditis; has_symptom hydrocephalus; has_symptom seizures; has_symptom intell…
Positive	Right	C1260880 NASAL DISCHARGE (Rhinorrhea) [Sign or Symptom]	C0424755 FEVER (Fever) [Sign or Symptom]		'DOID:8622'	'measles'	Harrison 20 e chapter 200		'A viral infectious disease that results_in infection located_in skin; has_material_basis_in Measles virus; which is transmitted_by contact with oronasal secretions; or semen of an infected person. The infection has_symptom fever; has_symptom cough; has_symptom coryza; has_symptom conjunctivitis; and has_symptom maculopapular; erythematous rash. [http://en.wikipedia.org/wiki/Measles]'
Positive	Right	C1260880 NASAL DISCHARGE (Rhinorrhea) [Sign or Symptom]	C0424755 FEVER (Fever) [Sign or Symptom]		'DOID:874'	'bacterial pneumonia'	Cryptogenic Organizing Pneumonia (COP) | American Lung Association		'A pneumonia involving inflammation of the lungs caused by bacteria. [http://en.wikipedia.org/wiki/Bacterial_pneumonia]'
Positive	Right	C1260880 NASAL DISCHARGE (Rhinorrhea) [Sign or Symptom]	C0424755 FEVER (Fever) [Sign or Symptom]		'DOID:1273'	'respiratory syncytial virus infectious disease'	RSV (Respiratory Syncytial Virus) | CDC		'A viral infectious disease that results_in infection located_in upper respiratory tract or located_in lower respiratory tract; has_material_basis_in Human respiratory syncytial virus; which is transmitted_by droplet spread of nasal secretions from an infected person while coughing or sneezing; or transmitted_by contaminated fomites. The infection has_symptom runny nose; has_symptom fever; has_sy…
Positive	Right	C1260880 NASAL DISCHARGE (Rhinorrhea) [Sign or Symptom]	C0424755 FEVER (Fever) [Sign or Symptom]		'DOID:2841'	'asthma'	Asthma Clinical Presentation: History, Physical Examination, Nonpulmonary Manifestations (medscape.com)		'A bronchial disease that is characterized by chronic inflammation and narrowing of the airways; which is caused by a combination of environmental and genetic factors. The disease has_symptom recurring periods of wheezing (a whistling sound while breathing); has_symptom chest tightness; has_symptom shortness of breath; has_symptom mucus production and has_symptom coughing. [http://www.nhlbi.nih.g…
Positive	Right	C1260880 NASAL DISCHARGE (Rhinorrhea) [Sign or Symptom]	C0424755 FEVER (Fever) [Sign or Symptom]		'DOID:6132'	'bronchitis'	Chest Cold (Acute Bronchitis) | Antibiotic Use | CDC		'A bronchial disease that is an inflammation of the bronchial tubes. It is caused by bacteria and viruses. The disease has_symptom cough with mucus; has_symptom shortness of breath; has_symptom low fever and has_symptom chest tightness. [http://www.nhlbi.nih.gov/health/dci/Diseases/brnchi/brnchi_whatis.html; http://www.nlm.nih.gov/medlineplus/bronchitis.html; http://www2.merriam-webster.com/cgi-b…
Positive	Right	C1260880 NASAL DISCHARGE (Rhinorrhea) [Sign or Symptom]	C0424755 FEVER (Fever) [Sign or Symptom]		'DOID:1495'	'cystic echinococcosis'	CDC - Echinococcosis		'An echinococcosis that is caused by the larvae of Echinococcus granulosus. Hepatic involvement can result in abdominal pain; a mass in the hepatic area; and biliary duct obstruction. Pulmonary involvement can produce chest pain; cough; and hemoptysis. Rupture of the cysts produce fever; urticaria; eosinophilia; and anaphylactic shock; as well as cyst dissemination. Brain; bone; heart can also be…
Positive	Right	C1260880 NASAL DISCHARGE (Rhinorrhea) [Sign or Symptom]	C0424755 FEVER (Fever) [Sign or Symptom]		'DOID:10459'	'common cold'	Harrison 20 e chapter 194 Common Viral Respiratory INFECTIONS		'An upper respiratory tract disease which involves inflammation of the mucous membranes of the nose; throat; eyes; and eustachian tubes with watery then purulent discharge. This is an acute contagious disease caused by rhinoviruses; human parainfluenza viruses; human respiratory syncytial virus; influenza viruses; adenoviruses; enteroviruses; or metapneumovirus. [http://www2.merriam-webster.com/c…
Positive	Wrong	C1260880 NASAL DISCHARGE (Rhinorrhea) [Sign or Symptom]	C0424755 FEVER (Fever) [Sign or Symptom]		'DOID:10039'	'late congenital syphilis'	Congenital syphilis: A guide to diagnosis and management (nih.gov)	Not a direct symptom	'A congenital syphilis that occurs in children at or greater than two years of age who acquired the infection trans-placentally. The infection has_symptom gummatous ulcers; has_symptom periosteal lesions; has_symptom paresis; has_symptom tabes; has_symptom optic atrophy; has_symptom interstitial keratitis; has_symptom sensorineural deafness; and has_symptom dental deformities. [http://en.wikipedi…
Positive	Right	C1260880 NASAL DISCHARGE (Rhinorrhea) [Sign or Symptom]	C0424755 FEVER (Fever) [Sign or Symptom]		'DOID:10456'	'tonsillitis'	Tonsillitis - NHS (www.nhs.uk)		'An upper respiratory tract disease which is characterized by inflammation of the tonsils resulting from bacterial (Group A streptococcus) and viral (Epstein-Barr virus; adenovirus) infections. Symptoms include a severe sore throat; painful or difficult swallowing; coughing; headache; myalgia; fever and chills. [http://en.wikipedia.org/wiki/Tonsillitis; http://www2.merriam-webster.com/cgi-bin/mwm…
Positive	Right	C1260880 NASAL DISCHARGE (Rhinorrhea) [Sign or Symptom]	C0424755 FEVER (Fever) [Sign or Symptom]		'DOID:2942'	'bronchiolitis'	Bronchiolitis Symptoms, Diagnosis and Treatment | American Lung Association		'A lung disease that is an inflammation of the bronchioles; the smallest air passages of the lungs. It is caused by viruses and bacteria. The disease has_symptom cough; has_symptom wheezing; has_symptom shortness of breath; has_symptom fever; has_symptom nasal flaring in infants and has_symptom bluish skin due to lack of oxygen. [http://en.wikipedia.org/wiki/Bronchiolitis]'
Positive	Right	C1260880 NASAL DISCHARGE (Rhinorrhea) [Sign or Symptom]	C0424755 FEVER (Fever) [Sign or Symptom]		'DOID:1116'	'pertussis'	Whooping Cough (Pertussis) | CDC		'A commensal bacterial infectious disease that results_in inflammation located_in respiratory tract; has_material_basis_in Bordetella pertussis; or has_material_basis_in Bordetella parapertussis; which produce toxins that paralyze the cilia of the respiratory epithelial cells. The infection is characterized by a prolonged; high-pitched; deeply indrawn breath (whoop). [http://en.wikipedia.org/wiki…
Positive	Right	C1260880 NASAL DISCHARGE (Rhinorrhea) [Sign or Symptom]	C0424755 FEVER (Fever) [Sign or Symptom]		'DOID:9395'	'croup'	Croup: Background, Epidemiology (medscape.com)		'A respiratory system infectious disease that involves inflammation; edema; and subsequent obstruction of the larynx; trachea; and bronchi. The disease is caused by viruses; bacteria; allergies and inhaled irritants. It is marked by episodes of difficult breathing and hoarse metallic cough in infants and young children. Croup is caused by parainfluenza virus (types 1 and 2); Influenza A and B vir…
Positive	Right	C1260880 NASAL DISCHARGE (Rhinorrhea) [Sign or Symptom]	C0424755 FEVER (Fever) [Sign or Symptom]		'DOID:0050211'	'swine influenza'	Key Facts about Swine Influenza (Swine Flu) in Pigs | CDC		'An influenza that results_in infection located_in respiratory tract of pigs and humans; has_material_basis_in Influenza C virus; or has_material_basis_in Influenza A virus subtypes (H1N1; H1N2; H3N1; H3N2; and H2N3); which are transmitted_by direct contact with infected pigs. The infection in humans has_symptom fever; has_symptom lethargy; has_symptom lack of appetite; has_symptom coughing; has_…
Positive	Right	C1260880 NASAL DISCHARGE (Rhinorrhea) [Sign or Symptom]	C0424755 FEVER (Fever) [Sign or Symptom]		'DOID:0050145'	'adenoiditis'	Adenoiditis - StatPearls - NCBI Bookshelf (nih.gov)		'An upper respiratory tract disease which involves inflammation; pain; and swelling of the adenoid tissue due to the infection by bacteria and viruses. It occurs primarily in children and may be secondary to an allergy; infection of nose or throat and an obstruction of the eustachian tube. The infection has symptom pain; has symptom redness; has symptom swelling; and has symptom difficulty swallo…
Positive	Right	C1260880 NASAL DISCHARGE (Rhinorrhea) [Sign or Symptom]	C0424755 FEVER (Fever) [Sign or Symptom]		'DOID:12132'	'granulomatosis with polyangiitis'	Granulomatosis with Polyangiitis (GPA, formerly called Wegener’s) (clevelandclinic.org)		'An autoimmune disease that is characterized by necrotizing granulomatous inflammation of the upper and lower respiratory tract; glomerulonephritis; vasculitis; and the presence of antineutrophil cytoplasmatic autoantibodies (ANCAs) in patient sera; and is located_in lung; located_in kidney; located_in skin resulting from an autoimmune attack by antineutrophil cytoplasmic antibodies against small…
Positive	Right	C1260880 NASAL DISCHARGE (Rhinorrhea) [Sign or Symptom]	C0424755 FEVER (Fever) [Sign or Symptom]		'DOID:8659'	'chickenpox'	Chickenpox (Varicella) | CDC		'A viral infectious disease that results_in infection located_in skin; has_material_basis_in Human herpesvirus 3; which is transmitted_by direct contact with secretions from the rash; or transmitted_by droplet spread of respiratory secretions. The infection has_symptom anorexia; has_symptom myalgia; has_symptom nausea; has_symptom fever; has_symptom headache; has_symptom sore throat; and has_symp…
Positive	Right	C1260880 NASAL DISCHARGE (Rhinorrhea) [Sign or Symptom]	C0424755 FEVER (Fever) [Sign or Symptom]		'DOID:9856'	'congenital syphilis'	Congenital Syphilis - NORD (National Organization for Rare Disorders) (rarediseases.org)	Not a direct symptom	'A syphilis that results_in a multisystem infection in the fetus via the placenta. [http://www.merckmanuals.com/professional/sec19/ch279/ch279d.html]'
Positive	Right	C1260880 NASAL DISCHARGE (Rhinorrhea) [Sign or Symptom]	C0424755 FEVER (Fever) [Sign or Symptom]		'DOID:974'	'upper respiratory tract disease'	Upper Respiratory Tract Infection - StatPearls - NCBI Bookshelf (nih.gov)		'A respiratory system disease which involves the upper respiratory tract. [http://en.wikipedia.org/wiki/Category:Upper_respiratory_tract_diseases; http://www.who.int/topics/respiratory_tract_diseases/en/]'
Positive	Right	C1260880 NASAL DISCHARGE (Rhinorrhea) [Sign or Symptom]	C0424755 FEVER (Fever) [Sign or Symptom]		'DOID:10754'	'otitis media'	Otitis Media: Practice Essentials, Background, Pathophysiology (medscape.com)		'A otitis which involves inflammation of the middle ear. [http://en.wikipedia.org/wiki/Otitis_media]'
Positive	Right	C0220870 LIGHTHEADEDNESS (Lightheadedness) [Sign or Symptom]	C0042571 dizziness (Vertigo) [Sign or Symptom]		'DOID:0060224'	'atrial fibrillation'	Atrial Fibrillation: Practice Essentials, Background, Pathophysiology (medscape.com)	Both symptoms are interchangeable	A heart conduction disease that is characterized by uncoordinated electrical activity in the heart's upper chambers (the atria); which causes the heartbeat to become fast and irregular and has symptoms palpitations; weakness; fatigue; lightheadedness; dizziness; confusion; shortness of breath and chest pain. [http://en.wikipedia.org/wiki/Atrial_fibrillation; http://www.mayoclinic.org/diseases-con…
Positive	Right	C0220870 LIGHTHEADEDNESS (Lightheadedness) [Sign or Symptom]	C0042571 dizziness (Vertigo) [Sign or Symptom]		'DOID:2355'	'anemia'	[Clinical manifestations of anemia syndrome and its significance in the course of chronic heart failure in elderly patients] - PubMed (nih.gov)	Both symptoms are interchangeable	'A hematopoietic system disease that is characterized by a decrease in the normal number of red blood cells. [http://en.wikipedia.org/wiki/Anemia; http://www.nhlbi.nih.gov/health/health-topics/topics/anemia/]'
Positive	Right	C0220870 LIGHTHEADEDNESS (Lightheadedness) [Sign or Symptom]	C0042571 dizziness (Vertigo) [Sign or Symptom]		'DOID:0050822'	'second-degree atrioventricular block'	Second-Degree Atrioventricular Block: Practice Essentials, Background, Pathophysiology (medscape.com)	Both symptoms are interchangeable	'An atrioventricular block that is characterized by progressive prolongation of the PR interval on consecutive beats followed by a blocked P wave on electrocardiogram or intermittently non-conducted P waves not preceded by PR changes on electrocardiogram caused by a conduction block between the atria and the ventricles through the atrioventricular node. [https://en.wikipedia.org/wiki/Second-degre…
Positive	Right	C0220870 LIGHTHEADEDNESS (Lightheadedness) [Sign or Symptom]	C0042571 dizziness (Vertigo) [Sign or Symptom]		'DOID:8534'	'gastroesophageal reflux disease'	Gastroesophageal Reflux Disease Symptoms, Diagnosis & Treatment (aaaai.org)	Both symptoms are interchangeable	'NA'
Positive	Right	C0220870 LIGHTHEADEDNESS (Lightheadedness) [Sign or Symptom]	C0042571 dizziness (Vertigo) [Sign or Symptom]		'DOID:384'	'Wolff-Parkinson-White syndrome'	Wolff-Parkinson-White Syndrome: Practice Essentials, Background, Pathophysiology (medscape.com)	Both symptoms are interchangeable	'NA'
Positive	Right	C0220870 LIGHTHEADEDNESS (Lightheadedness) [Sign or Symptom]	C0042571 dizziness (Vertigo) [Sign or Symptom]		'DOID:1936'	'atherosclerosis'	Atherosclerosis | NHLBI, NIH	Both symptoms are interchangeable	'NA'
Positive	Wrong	C0220870 LIGHTHEADEDNESS (Lightheadedness) [Sign or Symptom]	C0042571 dizziness (Vertigo) [Sign or Symptom]		'DOID:10608'	celiac disease'	Harrison 20 e page no 2251	Both symptoms are interchangeable	'An autoimmune disease of gastrointestinal tract that is caused by a reaction located_in small intestine to gliadin; a prolamin (gluten protein) found in wheat; and similar proteins found in the crops of the tribe Triticeae. The disease is associated with HLA-DQ gene. It has_symptom abdominal pain; has_symptom constipation; has_symptom diarrhea; has_symptom nausea and vomiting; and has_symptom lo…
Positive	Right	C0220870 LIGHTHEADEDNESS (Lightheadedness) [Sign or Symptom]	C0042571 dizziness (Vertigo) [Sign or Symptom]		'DOID:0050700'	'cardiomyopathy'	Cardiomyopathy | NHLBI, NIH	Both symptoms are interchangeable	'A heart disease and a myopathy that is characterized by deterioration of the function of the heart muscle. [http://en.wikipedia.org/wiki/Cardiomyopathy; http://www.nhlbi.nih.gov/health/health-topics/topics/cm/]'
Positive	Right	C0220870 LIGHTHEADEDNESS (Lightheadedness) [Sign or Symptom]	C0042571 dizziness (Vertigo) [Sign or Symptom]		'DOID:9993'	'hypoglycemia'	Low Blood Glucose (Hypoglycemia) | NIDDK (nih.gov)	Both symptoms are interchangeable	'A glucose metabolism disease that is characterized by abnormally low levels of blood glucose. [https://www.niddk.nih.gov/health-information/diabetes/overview/preventing-problems/low-blood-glucose-hypoglycemia]'
Positive	Right	C0220870 LIGHTHEADEDNESS (Lightheadedness) [Sign or Symptom]	C0042571 dizziness (Vertigo) [Sign or Symptom]		'DOID:2348'	'arteriosclerotic cardiovascular disease'	Atherosclerosis | NHLBI, NIH	Both symptoms are interchangeable	'NA'
Positive	Right	C0220870 LIGHTHEADEDNESS (Lightheadedness) [Sign or Symptom]	C0042571 dizziness (Vertigo) [Sign or Symptom]		'DOID:10763'	'hypertension'	Hypertension | AHA/ASA Journals (ahajournals.org)	Both symptoms are interchangeable	'An artery disease characterized by chronic elevated blood pressure in the arteries. [https://en.wikipedia.org/wiki/Hypertension; https://www.ncbi.nlm.nih.gov/pubmed/24352797]'
Positive	Wrong	C0220870 LIGHTHEADEDNESS (Lightheadedness) [Sign or Symptom]	C0042571 dizziness (Vertigo) [Sign or Symptom]		'DOID:10459'	'common cold'	Harrison 20 e chapter 194 Common Viral Respiratory INFECTIONS	Not a common finding	'An upper respiratory tract disease which involves inflammation of the mucous membranes of the nose; throat; eyes; and eustachian tubes with watery then purulent discharge. This is an acute contagious disease caused by rhinoviruses; human parainfluenza viruses; human respiratory syncytial virus; influenza viruses; adenoviruses; enteroviruses; or metapneumovirus. [http://www2.merriam-webster.com/c…
Positive	Right	C0220870 LIGHTHEADEDNESS (Lightheadedness) [Sign or Symptom]	C0042571 dizziness (Vertigo) [Sign or Symptom]		'DOID:6364'	'migraine'	The diagnosis and treatment of chronic migraine (nih.gov)	Both symptoms are interchangeable	'A brain disease that is characterized by moderate to severe headaches; nausea; extreme sensitivity to light and sound and intense unilaterial throbbing or pulsing. [http://en.wikipedia.org/wiki/Migraine; http://www.mayoclinic.com/health/migraine-headache/DS00120]'
Positive	Right	C0220870 LIGHTHEADEDNESS (Lightheadedness) [Sign or Symptom]	C0042571 dizziness (Vertigo) [Sign or Symptom]		'DOID:10003'	'sensorineural hearing loss'	Sensorineural Hearing Loss (asha.org)	Both symptoms are interchangeable	'NA'
Positive	Right	C0220870 LIGHTHEADEDNESS (Lightheadedness) [Sign or Symptom]	C0042571 dizziness (Vertigo) [Sign or Symptom]		'DOID:7998'	'hyperthyroidism'	Hyperthyroidism and Thyrotoxicosis: Practice Essentials, Background, Pathophysiology (medscape.com)	Both symptoms are interchangeable	'A thyroid gland disease that involves an over production of thyroid hormone. [https://www.niddk.nih.gov/health-information/endocrine-diseases/hyperthyroidism]'
Positive	Right	C0220870 LIGHTHEADEDNESS (Lightheadedness) [Sign or Symptom]	C0042571 dizziness (Vertigo) [Sign or Symptom]		'DOID:11504'	'autonomic neuropathy'	Autonomic Neuropathy & Dysautonomia (clevelandclinic.org)	Both symptoms are interchangeable	'NA'
Positive	Right	C0220870 LIGHTHEADEDNESS (Lightheadedness) [Sign or Symptom]	C0042571 dizziness (Vertigo) [Sign or Symptom]		'DOID:3602'	'toxic encephalopathy'	Toxic Encephalopathy (nih.gov)	Both symptoms are interchangeable	'A nervous system disease that results from exposure to neurotoxicants and is characterized by an altered mental status; memory loss; and visual problems. [http://www.ncbi.nlm.nih.gov/pmc/articles/PMC3521923/; https://en.wikipedia.org/wiki/Toxic_encephalopathy]'
Positive	Right	C0220870 LIGHTHEADEDNESS (Lightheadedness) [Sign or Symptom]	C0042571 dizziness (Vertigo) [Sign or Symptom]		'DOID:5844'	'myocardial infarction'	Acute Myocardial Infarction - StatPearls - NCBI Bookshelf (nih.gov)	Both symptoms are interchangeable	'A coronary artery disease characterized by myocardial cell death (myocardial necrosis) due to prolonged ischaemia. [https://en.wikipedia.org/wiki/Myocardial_infarction; https://www.ncbi.nlm.nih.gov/pubmed/17951287]'
Positive	Wrong	C0220870 LIGHTHEADEDNESS (Lightheadedness) [Sign or Symptom]	C0042571 dizziness (Vertigo) [Sign or Symptom]		'DOID:127'	'leiomyoma'	Leiomyoma: Practice Essentials, Background, Pathophysiology (medscape.com)	Unrelated	'A cell type benign neoplasm that is a benign tumor of smooth muscle cells. [http://en.wikipedia.org/wiki/Cancer; http://en.wikipedia.org/wiki/Leiomyoma]'
Positive	Wrong	C0220870 LIGHTHEADEDNESS (Lightheadedness) [Sign or Symptom]	C0042571 dizziness (Vertigo) [Sign or Symptom]		'DOID:10808'	'gastric ulcer'	Peptic Ulcer Disease - StatPearls - NCBI Bookshelf (nih.gov)	Not a direct symptom but can be seen in bleeding ulcer due to shock or hypotension	'NA'
Positive	Wrong	C0220870 LIGHTHEADEDNESS (Lightheadedness) [Sign or Symptom]	C0042571 dizziness (Vertigo) [Sign or Symptom]		'DOID:1459'	'hypothyroidism'	Hypothyroidism - Symptoms and causes - Mayo Clinic	Vague Association	'A thyroid gland disease which involves an underproduction of thyroid hormone. [https://medlineplus.gov/hypothyroidism.html]'
Positive	Right	C0220870 LIGHTHEADEDNESS (Lightheadedness) [Sign or Symptom]	C0042571 dizziness (Vertigo) [Sign or Symptom]		'DOID:8544'	'chronic fatigue syndrome'	Chronic Fatigue Syndrome (Myalgic Encephalomyelitis): Practice Essentials (medscape.com)	Both symptoms are interchangeable	'A syndrome that involves prolonged and severe tiredness or weariness that is unrelated to exertion; is not relieved by rest and for a minimum of six months and is not directly caused by other conditions. [http://en.wikipedia.org/wiki/Chronic_fatigue_syndrome]'
Positive	Right	C0220870 LIGHTHEADEDNESS (Lightheadedness) [Sign or Symptom]	C0042571 dizziness (Vertigo) [Sign or Symptom]		'DOID:6713'	'cerebrovascular disease'	Clinical Presentation and Diagnosis of Polycystic Ovarian Syndrome - PubMed (nih.gov)	Both symptoms are interchangeable	'An vascular disease that is characterized by dysfunction of the blood vessels supplying the brain. [http://en.wikipedia.org/wiki/Cerebrovascular_disease; http://www.ncbi.nlm.nih.gov/books/NBK378/]'
Positive	Wrong	C0220870 LIGHTHEADEDNESS (Lightheadedness) [Sign or Symptom]	C0042571 dizziness (Vertigo) [Sign or Symptom]		'DOID:0050127'	'sinusitis'	Harrison 20 e chapter 31	Not a direct symptom	'A paranasal sinus disease involving inflammation of the paranasal sinuses resulting from bacterial; fungal; viral infection; allergic or autoimmune issues. Symptoms can include fever; weakness; fatigue; cough and congestion. There may also be mucus drainage in the back of the throat; called postnasal drip. [http://en.wikipedia.org/wiki/sinusitis; http://ncit.nci.nih.gov/ncitbrowser/ConceptReport…
Positive	Wrong	C0220870 LIGHTHEADEDNESS (Lightheadedness) [Sign or Symptom]	C0042571 dizziness (Vertigo) [Sign or Symptom]		'DOID:11612'	'polycystic ovary syndrome'	Clinical Presentation and Diagnosis of Polycystic Ovarian Syndrome - PubMed (nih.gov)	Not a direct symptom	'An ovarian dysfunction that is characterized by hyperandrogenism; polycystic ovaries; hirsutism; oligomenorrhea or amenorrhea; anovulation and excessive body weight. [http://ghr.nlm.nih.gov/glossary=polycysticovarysyndrome; https://en.wikipedia.org/wiki/Polycystic_ovary_syndrome; https://pubmed.ncbi.nlm.nih.gov/28791858; https://www.ncbi.nlm.nih.gov/pubmed/20591140]'
Positive	Right	C0220870 LIGHTHEADEDNESS (Lightheadedness) [Sign or Symptom]	C0042571 dizziness (Vertigo) [Sign or Symptom]		'DOID:13097'	'intracranial arteriosclerosis'	Intracranial atherosclerosis - PubMed (nih.gov)	Both symptoms are interchangeable	'NA'
Positive	Right	C0220870 LIGHTHEADEDNESS (Lightheadedness) [Sign or Symptom]	C0042571 dizziness (Vertigo) [Sign or Symptom]		'DOID:396'	'Loeffler endocarditis'	Loeffler Endocarditis: Background, Pathophysiology, Epidemiology (medscape.com)	Both symptoms are interchangeable	'A restrictive cardiomyopathy that affects the endocardium and occurs with white blood cell proliferation; specifically of eosinophils. [http://en.wikipedia.org/wiki/L%C3%B6ffler%27s_endocarditis]'
Positive	Right	C0037317 SLEEP DISTURBANCE (Sleep disturbances) [Sign or Symptom]	C0019559 Hip Pain (Hip joint pain) [Sign or Symptom]		'DOID:631'	'fibromyalgia'	Harrison 20 e chapter 366		'NA'
Positive	Right	C0037383 SNEEZING (Sneezing) [Sign or Symptom]	C0000737 ABDOMINAL PAIN (Abdominal Pain) [Sign or Symptom]		'DOID:0060496'	'respiratory allergy'	Wheat allergy - Symptoms and causes - Mayo Clinic		'An allergic disease that is located_in the respiratory tract. [https://www.ncbi.nlm.nih.gov/pubmed/25006500; https://www.ncbi.nlm.nih.gov/pubmed/28187789]'
Positive	Right	C0037383 SNEEZING (Sneezing) [Sign or Symptom]	C0000737 ABDOMINAL PAIN (Abdominal Pain) [Sign or Symptom]		'DOID:4378'	'peanut allergy'	Peanut Allergy | Causes, Symptoms & Treatment | ACAAI Public Website		'A legume allergy that is an allergy or hypersensitivity to dietary substances from peanuts causing an overreaction of the immune system which in a small percentage of people may lead to severe physical symptoms. [http://en.wikipedia.org/wiki/Allergy#Foods]'
Positive	Right	C0037383 SNEEZING (Sneezing) [Sign or Symptom]	C0000737 ABDOMINAL PAIN (Abdominal Pain) [Sign or Symptom]		'DOID:1205'	'allergic disease'	Allergy - StatPearls - NCBI Bookshelf (nih.gov)		'An immune system disease that is an exaggerated immune response to allergens; such as insect venom; dust mites; pollen; pet dander; drugs or some foods. [http://en.wikipedia.org/wiki/Allergy]'
Positive	Right	C0013404 SHORTNESS OF BREATH (Dyspnea) [Sign or Symptom]	C0018926 HEMATEMESIS (Hematemesis) [Sign or Symptom]		'DOID:1107'	'esophageal carcinoma'	Esophageal Cancer Treatment (Adult) (PDQ®)–Patient Version - National Cancer Institute		'A esophageal cancer that has_material_basis_in abnormally proliferating cells derives_from epithelial cells. [http://en.wikipedia.org/wiki/Esophageal_cancer]'
Positive	Right	C0013404 SHORTNESS OF BREATH (Dyspnea) [Sign or Symptom]	C0018926 HEMATEMESIS (Hematemesis) [Sign or Symptom]		'DOID:3308'	'embryonal carcinoma'	Pathology of Embryonal Carcinoma: Definition, Epidemiology, Etiology (medscape.com)		'An embryonal cancer that is a type of germ cell tumour that is located_in the ovaries or located_in the testes. [http://en.wikipedia.org/wiki/Embryonal_carcinoma]'
Positive	Right	C0013404 SHORTNESS OF BREATH (Dyspnea) [Sign or Symptom]	C0018926 HEMATEMESIS (Hematemesis) [Sign or Symptom]		'DOID:3571'	'liver cancer'	Chapter 78 Harrison internal medicine 20 e.		'A hepatobiliary system cancer that is located_in the liver. [http://en.wikipedia.org/wiki/Liver]'
Positive	Wrong	C0013404 SHORTNESS OF BREATH (Dyspnea) [Sign or Symptom]	C0018926 HEMATEMESIS (Hematemesis) [Sign or Symptom]		'DOID:13386'	'gastrointestinal anthrax'	https://www.cdc.gov/anthrax/symptoms/index.html	lower GI bleed is common	'An anthrax disease that results in infection located in mucosa of gastrointestinal tract; has_material_basis_in Bacillus anthracis; which is transmitted by ingestion of anthrax-infected meat. The infection has symptom lesions; has symptom vomiting of blood; has symptom severe diarrhea; has symptom loss of appetite. [http://en.wikipedia.org/wiki/Cutaneous_anthrax#Cutaneous; http://www.springerlin…
Positive	Right	C0013404 SHORTNESS OF BREATH (Dyspnea) [Sign or Symptom]	C0018926 HEMATEMESIS (Hematemesis) [Sign or Symptom]		'DOID:10923'	'sickle cell anemia'	Life-Threatening Infectious Complications in Sickle Cell Disease: A Concise Narrative Review (nih.gov)		'A blood protein disease that is characterized by low number of red blood cells; repeated infections; and periodic episodes of pain; resulting from atypical hemoglobin molecules called hemoglobin S; which can distort red blood cells into a sickle; or crescent; shape. [https://en.wikipedia.org/wiki/Sickle_cell_disease; https://ghr.nlm.nih.gov/condition/sickle-cell-disease; https://www.nhlbi.nih.go…
Positive	Right	C0013404 SHORTNESS OF BREATH (Dyspnea) [Sign or Symptom]	C0018926 HEMATEMESIS (Hematemesis) [Sign or Symptom]		'DOID:5082'	'liver cirrhosis'	Harrison 20 e. 337 Cirrhosis and Its Complications Bruce R. Bacon		'NA'
Positive	Right	C0013404 SHORTNESS OF BREATH (Dyspnea) [Sign or Symptom]	C0018926 HEMATEMESIS (Hematemesis) [Sign or Symptom]		'DOID:5041'	'esophageal cancer'	Esophageal Cancer Treatment (Adult) (PDQ®)–Patient Version - National Cancer Institute		'A gastrointestinal system cancer that is located_in the esophagus. [http://cancergenome.nih.gov/cancersselected/stomach-esophagealcancer; http://en.wikipedia.org/wiki/Esophagus]'
Positive	Right	C0694551 ABDOMINAL PAIN, RIGHT LOWER QUADRANT (Right lower quadrant pain) [Sign or Symptom]	C0277794 Extreme Exhaustion (Extreme exhaustion) [Sign or Symptom]		'DOID:13258'	'typhoid fever'	Home | Typhoid Fever | CDC		'A primary bacterial infectious disease that is a communicable systemic illness; has_material_basis_in Salmonella enterica subsp enterica serovar Typhi; which is transmitted_by ingestion of food or water contaminated with the feces of an infected person. The infection has_symptom fever; has_symptom diarrhea; has_symptom prostration; has_symptom headache; has_symptom splenomegaly; has_symptom live…
Positive	Right	C1321898 Bloody stool (Blood in stool) [Sign or Symptom]	C0424755 FEVER (Fever) [Sign or Symptom]		'DOID:10718'	'giardiasis'	Giardia | Parasites | CDC		'A parasitic protozoa infectious disease that involves infection of the small intestine by a single-celled enteric protozoan parasite Giardia intestinalis. The symptoms include greasy and malodorous stools; diarrhea; abdominal pain; bloating; nausea; and vomiting. [http://en.wikipedia.org/wiki/Giardiasis; http://www.dpd.cdc.gov/DPDx/HTML/Giardiasis.htm]'
Positive	Wrong	C1321898 Bloody stool (Blood in stool) [Sign or Symptom]	C0424755 FEVER (Fever) [Sign or Symptom]		'DOID:13722'	'neuroschistosomiasis'	Neuroschistosomiasis: clinical symptoms and pathogenesis - PubMed (nih.gov)		'A schistosomiasis that involves parasitic infection of the brain and spinal cord by Schistosoma haematobium; Schistosoma mansoni or Schistosoma japonicum causing acute or subacute myelopathy; focal central nervous system impairment; seizures and increased intracranial pressure. [http://www.ajtmh.org/cgi/content/full/76/5/964; http://www.cdc.gov/ncidod/eid/vol12no09/06-0113.htm; http://www.ncbi.n…
Positive	Right	C1321898 Bloody stool (Blood in stool) [Sign or Symptom]	C0424755 FEVER (Fever) [Sign or Symptom]		'DOID:1395'	'schistosomiasis'	Schistosomiasis (who.int)		'A parasitic helminthiasis infectious disease that involves infection of the intestine; urinary tract; skin; liver and spleen caused by multiple species of the trematode fluke of the genus Schistosoma. The symptoms include fever; chills; nausea; abdominal pain; diarrhea; malaise; myalgia; liver and spleen enlargement; rash and hematuria. [http://www.nlm.nih.gov/medlineplus/ency/article/001321.htm…
Positive	Right	C1321898 Bloody stool (Blood in stool) [Sign or Symptom]	C0424755 FEVER (Fever) [Sign or Symptom]		'DOID:0050254'	'acanthocephaliasis'	CDC - DPDx - Acanthocephaliasis		'A parasitic helminthiasis infectious disease that involves infection of the intestine caused by thorny-headed worms Macracanthorhynchus or Moniliformis moniliformis. The infection has_symptom abdominal pain; has_symptom distension; has_symptom fever; has_symptom decreased appetite; has_symptom nausea; has_symptom vomiting; has_symptom weight loss; has_symptom diarrhea; and has_symptom constipati…
Positive	Right	C1321898 Bloody stool (Blood in stool) [Sign or Symptom]	C0424755 FEVER (Fever) [Sign or Symptom]		'DOID:0050726'	'tyrosinemia type I'	Tyrosinemia Type I - GeneReviews® - NCBI Bookshelf (nih.gov)		'A tyrosinemia that has_material_basis_in deficiency of the enzyme fumarylacetoacetate hydrolase resulting in an increase in fumarylacetoacetate which inhibits previous steps in tyrosine degradation leading to an accumulation of tyrosine in the body. [http://en.wikipedia.org/wiki/Type_I_tyrosinemia]'
Positive	Right	C1321898 Bloody stool (Blood in stool) [Sign or Symptom]	C0424755 FEVER (Fever) [Sign or Symptom]		'DOID:8577'	'ulcerative colitis'	Ulcerative Colitis: Practice Essentials, Background, Anatomy (medscape.com)		'A colitis that is predominantly confined to the mucosa located_in colon and includes characteristic ulcers; or open sores. [MESH:D003093; http://en.wikipedia.org/wiki/Ulcerative_colitis]'
Positive	Right	C1321898 Bloody stool (Blood in stool) [Sign or Symptom]	C0424755 FEVER (Fever) [Sign or Symptom]		'DOID:8778'	'Crohns disease'	Crohn’s Disease: Symptoms, Causes, Management & Treatment (clevelandclinic.org)		'An intestinal disease that involves inflammation located_in intestine. [http://en.wikipedia.org/wiki/Chron%27s_disease]'
Positive	Right	C1321898 Bloody stool (Blood in stool) [Sign or Symptom]	C0424755 FEVER (Fever) [Sign or Symptom]		'DOID:7475'	'diverticulitis'	Diverticulitis: Practice Essentials, Background, Pathophysiology (medscape.com)		'An intestinal disease characterized by the formation and inflammation of diverticula within the bowel wall. [https://en.wikipedia.org/wiki/Diverticulitis]'
Positive	Right	C1321898 Bloody stool (Blood in stool) [Sign or Symptom]	C0424755 FEVER (Fever) [Sign or Symptom]		'DOID:8445'	'intestinal volvulus'	Volvulus - StatPearls - NCBI Bookshelf (nih.gov)		'An intestinal obstruction characterized by abnormal rotation of the intestines. [https://www.ncbi.nlm.nih.gov/pubmed/20549505]'
Positive	Right	C1321898 Bloody stool (Blood in stool) [Sign or Symptom]	C0424755 FEVER (Fever) [Sign or Symptom]		'DOID:865'	'vasculitis'	Vasculitis - Symptoms and causes - Mayo Clinic		'A vascular disease that is characterized by inflammation of the blood vessels. [http://en.wikipedia.org/wiki/Vasculitis; http://www.nhlbi.nih.gov/health/health-topics/topics/vas/; http://www.nlm.nih.gov/medlineplus/vasculitis.html]'
Positive	Right	C1321898 Bloody stool (Blood in stool) [Sign or Symptom]	C0424755 FEVER (Fever) [Sign or Symptom]		'DOID:5082'	'liver cirrhosis'	Harrison 20 e. 337 Cirrhosis and Its Complications Bruce R. Bacon		'NA'
Positive	Right	C1321898 Bloody stool (Blood in stool) [Sign or Symptom]	C0424755 FEVER (Fever) [Sign or Symptom]		'DOID:0040097'	'autoimmune vasculitis'	Diseases and Conditions Vasculitis (rheumatology.org)		'An autoimmune disease of cardiovascular system that is characterized by inflammation of the blood vessels. [https://www.ncbi.nlm.nih.gov/pubmed/23549081]'
Positive	Wrong	C0039070 FAINT (Syncope) [Sign or Symptom]	C0027424 NASAL CONGESTION (Nasal congestion (finding)) [Sign or Symptom]		'DOID:10459'	'common cold'	Harrison 20 e chapter 194 Common Viral Respiratory INFECTIONS		'An upper respiratory tract disease which involves inflammation of the mucous membranes of the nose; throat; eyes; and eustachian tubes with watery then purulent discharge. This is an acute contagious disease caused by rhinoviruses; human parainfluenza viruses; human respiratory syncytial virus; influenza viruses; adenoviruses; enteroviruses; or metapneumovirus. [http://www2.merriam-webster.com/c…
Positive	Right	C0039070 FAINT (Syncope) [Sign or Symptom]	C0027424 NASAL CONGESTION (Nasal congestion (finding)) [Sign or Symptom]		'DOID:0090145'	'dopamine beta-hydroxylase deficiency'	Dopamine Beta-Hydroxylase Deficiency - GeneReviews® - NCBI Bookshelf (nih.gov)		'An inherited metabolic disorder characterized by decreased beta-hydroxylation of dopamine in nerves resulting in impaired autonomic noradrenergic neurotransmission and clinical features including severely decreased norepinephrine levels; orthostatic hypotension; ptosis; nasal stuffiness; and delayed eye opening that has_material_basis_in autosomal recessive inheritance of homozygous or compound …
Positive	Wrong	C0039070 FAINT (Syncope) [Sign or Symptom]	C0027424 NASAL CONGESTION (Nasal congestion (finding)) [Sign or Symptom]		'DOID:5844'	'myocardial infarction'	Acute Myocardial Infarction - StatPearls - NCBI Bookshelf (nih.gov)		'A coronary artery disease characterized by myocardial cell death (myocardial necrosis) due to prolonged ischaemia. [https://en.wikipedia.org/wiki/Myocardial_infarction; https://www.ncbi.nlm.nih.gov/pubmed/17951287]'
Positive	Right	C0424755 FEVER (Fever) [Sign or Symptom]	C0004093 ASTHENIA (Asthenia) [Sign or Symptom]		'DOID:840'	'cork-handlers disease'	Cork-handlers disease (Concept Id: C0152108) - MedGen - NCBI (nih.gov)		'An extrinsic allergic alveolitis caused by inhalation of cork dust containing the antigens produced by the fungus Penicillium glabrum. The symptoms include dyspnea; wheezing cough; fever and asthenia. [http://www.ncbi.nlm.nih.gov/pmc/articles/PMC470051/pdf/thorax00130-0009.pdf]'
Positive	Right	C0008031 CHEST PAIN (Chest Pain) [Sign or Symptom]	C0010200 COUGH (Coughing) [Sign or Symptom]		'DOID:0060224'	'atrial fibrillation'	Atrial Fibrillation: Practice Essentials, Background, Pathophysiology (medscape.com)		A heart conduction disease that is characterized by uncoordinated electrical activity in the heart's upper chambers (the atria); which causes the heartbeat to become fast and irregular and has symptoms palpitations; weakness; fatigue; lightheadedness; dizziness; confusion; shortness of breath and chest pain. [http://en.wikipedia.org/wiki/Atrial_fibrillation; http://www.mayoclinic.org/diseases-con…
Positive	Right	C0008031 CHEST PAIN (Chest Pain) [Sign or Symptom]	C0010200 COUGH (Coughing) [Sign or Symptom]		'DOID:0050159'	'lymphoid interstitial pneumonia'	Lymphoid interstitial pneumonia: clinical features, associations and prognosis | European Respiratory Society (ersjournals.com)		'An idiopathic interstitial pneumonia which involves diffuse interstitial infiltration of involved areas mostly with T lymphocytes; plasma cells; and macrophages. Lymphoid hyperplasia is frequently seen. Onset is often slow with gradually increasing cough and breathlessness over 3 or more years. Fever; weight loss; chest pain; and arthralgia are occasionally found. Crackles may be detected as the…
Positive	Right	C0008031 CHEST PAIN (Chest Pain) [Sign or Symptom]	C0010200 COUGH (Coughing) [Sign or Symptom]		'DOID:3798'	'pleural empyema'	Parapneumonic Pleural Effusions and Empyema Thoracis: Background, Pathophysiology, Etiology (medscape.com)		'A soft tissue infectious disease that involves accumulation of pus in the pleural cavity as a result of infection within the lung (pneumonia) or a lung abscess spreading into the space. The symptoms include cough; fever; chest pain; sweating and shortness of breath. [http://en.wikipedia.org/wiki/Pleural_empyema; http://www.merck.com/mmhe/sec04/ch052/ch052b.html?qt=Pleural%20empyema%20&alt=sh]'
Positive	Right	C0008031 CHEST PAIN (Chest Pain) [Sign or Symptom]	C0010200 COUGH (Coughing) [Sign or Symptom]		'DOID:8534'	'gastroesophageal reflux disease'	Gastroesophageal Reflux Disease Symptoms, Diagnosis & Treatment (aaaai.org)		'NA'
Positive	Right	C0008031 CHEST PAIN (Chest Pain) [Sign or Symptom]	C0010200 COUGH (Coughing) [Sign or Symptom]		'DOID:10322'	'berylliosis'	Berylliosis - StatPearls - NCBI Bookshelf (nih.gov)		'A pneumoconiosis that involves allergic response located_in lungs caused by inhalation of beryllium compounds. [http://en.wikipedia.org/wiki/Berylliosis]'
Positive	Right	C0008031 CHEST PAIN (Chest Pain) [Sign or Symptom]	C0010200 COUGH (Coughing) [Sign or Symptom]		'DOID:9563'	'bronchiectasis'	Bronchiectasis | American Lung Association		'A bronchial disease that is a chronic inflammatory condition of one or more bronchi or bronchioles marked by dilatation and loss of elasticity of the walls resulting from damage to the airway wall leading to the formation of small sacs on the bronchial wall and impairment of cilia mobility in the lung. Inflammation of the bronchial wall increases mucus secretion which serves as a breeding ground…
Positive	Right	C0008031 CHEST PAIN (Chest Pain) [Sign or Symptom]	C0010200 COUGH (Coughing) [Sign or Symptom]		'DOID:3907'	'lung squamous cell carcinoma'	Squamous Cell Lung Cancer - StatPearls - NCBI Bookshelf (nih.gov)		'A non-small cell lung carcinoma that has_material_basis_in the squamous cell. [http://cancergenome.nih.gov/cancersselected/lungsquamouscell; http://en.wikipedia.org/wiki/Squamous-cell_carcinoma; http://en.wikipedia.org/wiki/Squamous_cell_carcinoma_of_the_lung; http://www.cancer.gov/dictionary?CdrID=46595]'
Positive	Right	C0008031 CHEST PAIN (Chest Pain) [Sign or Symptom]	C0010200 COUGH (Coughing) [Sign or Symptom]		'DOID:9164'	'achalasia'	Achalasia: Practice Essentials, Background, Pathophysiology (medscape.com)		'An esophageal disease that is characterized by an inability of the esophagus to move food toward the stomach resulting from the lower esophogeal sphincter not fully relaxing during swallowing. [http://www.nlm.nih.gov/medlineplus/ency/article/000267.htm]'
Positive	Right	C0008031 CHEST PAIN (Chest Pain) [Sign or Symptom]	C0010200 COUGH (Coughing) [Sign or Symptom]		'DOID:10398'	'pneumonic plague'	Symptoms | Plague | CDC		'A plague that results_in infection located_in lung; which results from direct inhalation of the bacillus and has_symptom fever; has_symptom chills; has_symptom cough and has_symptom difficulty breathing. [https://en.wikipedia.org/wiki/Pneumonic_plague]'
Positive	Right	C0008031 CHEST PAIN (Chest Pain) [Sign or Symptom]	C0010200 COUGH (Coughing) [Sign or Symptom]		'DOID:4765'	'pulmonary blastoma'	Pleuropulmonary Blastoma - NORD (National Organization for Rare Disorders) (rarediseases.org)		'A lung cancer that has_material_basis_in tissues of the lung and has_material_basis_in pleural tissues. It is most commonly effects children. [http://www.cancer.gov/dictionary/?CdrID=446557]'
Positive	Right	C0008031 CHEST PAIN (Chest Pain) [Sign or Symptom]	C0010200 COUGH (Coughing) [Sign or Symptom]		'DOID:12140'	'Chagas disease'	CDC - Chagas Disease		'A trypanosomiasis that is a tropical parasitic disease caused by the flagellate protozoan Trypanosoma cruzi; which is transmitted to humans and other mammals by an insect vector; the blood-sucking assassin bugs of the subfamily Triatominae (family Reduviidae); most commonly species belonging to the Triatoma; Rhodnius; and Panstrongylus genera. The symptoms include fever; fatigue; body aches; hea…
Positive	Right	C0008031 CHEST PAIN (Chest Pain) [Sign or Symptom]	C0010200 COUGH (Coughing) [Sign or Symptom]		'DOID:9808'	'Goodpasture syndrome'	Goodpasture Syndrome - StatPearls - NCBI Bookshelf (nih.gov)		'An autoimmune disease that is characterized by antibody attack of the basement membrane in lungs and kidneys; leading to bleeding from the lungs and kidney failure. [http://en.wikipedia.org/wiki/Goodpasteure%27s_syndrome]'
Positive	Right	C0008031 CHEST PAIN (Chest Pain) [Sign or Symptom]	C0010200 COUGH (Coughing) [Sign or Symptom]		'DOID:874'	'bacterial pneumonia'	Bacterial Pneumonia - StatPearls - NCBI Bookshelf (nih.gov)		'A pneumonia involving inflammation of the lungs caused by bacteria. [http://en.wikipedia.org/wiki/Bacterial_pneumonia]'
Positive	Right	C0008031 CHEST PAIN (Chest Pain) [Sign or Symptom]	C0010200 COUGH (Coughing) [Sign or Symptom]		'DOID:6132'	'bronchitis'	Chest Cold (Acute Bronchitis) | Antibiotic Use | CDC		'A bronchial disease that is an inflammation of the bronchial tubes. It is caused by bacteria and viruses. The disease has_symptom cough with mucus; has_symptom shortness of breath; has_symptom low fever and has_symptom chest tightness. [http://www.nhlbi.nih.gov/health/dci/Diseases/brnchi/brnchi_whatis.html; http://www.nlm.nih.gov/medlineplus/bronchitis.html; http://www2.merriam-webster.com/cgi-b…
Positive	Right	C0008031 CHEST PAIN (Chest Pain) [Sign or Symptom]	C0010200 COUGH (Coughing) [Sign or Symptom]		'DOID:1495'	'cystic echinococcosis'	CDC - Echinococcosis		'An echinococcosis that is caused by the larvae of Echinococcus granulosus. Hepatic involvement can result in abdominal pain; a mass in the hepatic area; and biliary duct obstruction. Pulmonary involvement can produce chest pain; cough; and hemoptysis. Rupture of the cysts produce fever; urticaria; eosinophilia; and anaphylactic shock; as well as cyst dissemination. Brain; bone; heart can also be…
Positive	Right	C0008031 CHEST PAIN (Chest Pain) [Sign or Symptom]	C0010200 COUGH (Coughing) [Sign or Symptom]		'DOID:885'	'fascioliasis'	CDC - Fasciola		'A parasitic helminthiasis infectious disease that involves parasitic infection of the bile ducts of the liver by Fasciola hepatica or Fasciola gigantica. During the acute phase; manifestations include abdominal pain; hepatomegaly; fever; vomiting; diarrhea; urticaria and eosinophilia. Occasionally; infection occurs in intestinal wall; lungs; subcutaneous tissue; and pharyngeal mucosa. [http://ww…
Positive	Right	C0008031 CHEST PAIN (Chest Pain) [Sign or Symptom]	C0010200 COUGH (Coughing) [Sign or Symptom]		'DOID:7332'	'esophageal tuberculosis'	A case report on esophageal tuberculosis – A rare entity (nih.gov)		'A gastrointestinal tuberculosis that involves formation of tuberculous ulcers located_in esophagus. The infection has_symptom dysphagia; has_symptom cough; has_symptom chest pain; has_symptom fever and has_symptom weight loss. [http://www.springerlink.com/content/53763553187824h3/fulltext.pdf]'
Positive	Right	C0008031 CHEST PAIN (Chest Pain) [Sign or Symptom]	C0010200 COUGH (Coughing) [Sign or Symptom]		'DOID:552'	'pneumonia'	Bacterial Pneumonia - StatPearls - NCBI Bookshelf (nih.gov)		'A lung disease that involves lung parenchyma or alveolar inflammation and abnormal alveolar filling with fluid (consolidation and exudation). It results from a variety of causes including infection with bacteria; viruses; fungi or parasites; and chemical or physical injury to the lungs. It is accompanied by fever; chills; cough; and difficulty in breathing. [http://en.wikipedia.org/wiki/Pneumoni…
Positive	Right	C0008031 CHEST PAIN (Chest Pain) [Sign or Symptom]	C0010200 COUGH (Coughing) [Sign or Symptom]		'DOID:6000'	'congestive heart failure'	Congestive Heart Failure - StatPearls - NCBI Bookshelf (nih.gov)		'A heart disease that is characterized by any structural or functional cardiac disorder that impairs the ability of the heart to fill with or pump a sufficient amount of blood throughout the body. [http://en.wikipedia.org/wiki/Heart_disease]'
Positive	Right	C0008031 CHEST PAIN (Chest Pain) [Sign or Symptom]	C0010200 COUGH (Coughing) [Sign or Symptom]		'DOID:13406'	'pulmonary sarcoidosis'	Sarcoidosis Symptoms and Diagnosis | American Lung Association		'A sarcoidosis that is characterized by noncaseating granulomatous infiltration of the lungs and supporting lymph nodes; bilateral hilar adenopathy; and pulmonary issues; has_symptom shortness of breath; fatigue; wheezing; and chronic cough; and develops_from a type IV hypersensitivity reaction. [https://www.atsjournals.org/doi/full/10.1164/rccm.201006-0865CI]'
Positive	Right	C0008031 CHEST PAIN (Chest Pain) [Sign or Symptom]	C0010200 COUGH (Coughing) [Sign or Symptom]		'DOID:1324'	'lung cancer'	What Is Lung Cancer? | Types of Lung Cancer		'A respiratory system cancer that is located_in the lung. [http://en.wikipedia.org/wiki/Lung_cancer]'
Positive	Right	C0008031 CHEST PAIN (Chest Pain) [Sign or Symptom]	C0010200 COUGH (Coughing) [Sign or Symptom]		'DOID:5052'	'melioidosis'	Signs and Symptoms | Melioidosis | CDC		'A primary bacterial infectious disease that results_in infection; has_material_basis_in Burkholderia pseudomallei; which is transmitted_by contact with the contaminated water or soil. The infection has_symptom fever; has_symptom respiratory distress; has_symptom chest pain; and has_symptom stomach pain. [http://www.cdc.gov/melioidosis/symptoms/index.html]'
Positive	Right	C0008031 CHEST PAIN (Chest Pain) [Sign or Symptom]	C0010200 COUGH (Coughing) [Sign or Symptom]		'DOID:3319'	'lymphangioleiomyomatosis'	Lymphangioleiomyomatosis | European Respiratory Society (ersjournals.com)		'A lung disease that is characterized by progressive cystic destruction of the lung and lymphatic abnormalities; frequently associated with renal angiomyolipomas. [https://pubmed.ncbi.nlm.nih.gov/31610670/]'
Positive	Right	C0008031 CHEST PAIN (Chest Pain) [Sign or Symptom]	C0010200 COUGH (Coughing) [Sign or Symptom]		'DOID:1673'	'pneumothorax'	Pneumothorax: Practice Essentials, Background, Anatomy (medscape.com)		'A pleural disease that is characterized as an abnormal collection of air in the pleural space between the lung and the chest wall. [https://en.wikipedia.org/wiki/Pneumothorax; https://medlineplus.gov/ency/article/000087.htm]'
Positive	Right	C0008031 CHEST PAIN (Chest Pain) [Sign or Symptom]	C0010200 COUGH (Coughing) [Sign or Symptom]		'DOID:10923'	'sickle cell anemia'	Life-Threatening Infectious Complications in Sickle Cell Disease: A Concise Narrative Review (nih.gov)		'A blood protein disease that is characterized by low number of red blood cells; repeated infections; and periodic episodes of pain; resulting from atypical hemoglobin molecules called hemoglobin S; which can distort red blood cells into a sickle; or crescent; shape. [https://en.wikipedia.org/wiki/Sickle_cell_disease; https://ghr.nlm.nih.gov/condition/sickle-cell-disease; https://www.nhlbi.nih.go…
Positive	Right	C0008031 CHEST PAIN (Chest Pain) [Sign or Symptom]	C0010200 COUGH (Coughing) [Sign or Symptom]		'DOID:13450'	'coccidioidomycosis'	Valley Fever (Coccidioidomycosis) | Types of Fungal Diseases | Fungal | CDC		'A primary systemic mycosis that results_in systemic fungal infection; has_material_basis_in Coccidioides immitis; transmitted_by airborne spores and has_symptom conjunctivitis; has_symptom arthritis; has_symptom chest pain and results_in_formation_of skin nodules. [http://www.merck.com/mmhe/sec17/ch197/ch197e.html]'
Positive	Right	C0008031 CHEST PAIN (Chest Pain) [Sign or Symptom]	C0010200 COUGH (Coughing) [Sign or Symptom]		'DOID:0050160'	'inhalation anthrax'	Types of Anthrax | CDC		'An anthrax disease that results in infection located in lung lymph nodes brought on by breathing in the spores of the bacteria Bacillus anthracis. The first symptoms of inhalation anthrax are like cold or flu symptoms and can include a sore throat; mild fever and muscle aches. Later symptoms include cough; chest discomfort; shortness of breath; tiredness and muscle aches. [http://www.bt.cdc.gov/…
Positive	Right	C0008031 CHEST PAIN (Chest Pain) [Sign or Symptom]	C0010200 COUGH (Coughing) [Sign or Symptom]		'DOID:9997'	'peripartum cardiomyopathy'	Peripartum cardiomyopathy | The BMJ		'A dilated cardiomyopathy that is characterized by a weakness of the heart muscle that begins sometime during the final month of pregnancy through about five months after delivery. [https://pubmed.ncbi.nlm.nih.gov/30575651/; https://www.hopkinsmedicine.org/health/conditions-and-diseases/peripartum-cardiomyopathy]'
Positive	Right	C0008031 CHEST PAIN (Chest Pain) [Sign or Symptom]	C0010200 COUGH (Coughing) [Sign or Symptom]		'DOID:12132'	'granulomatosis with polyangiitis'	Granulomatosis with Polyangiitis (GPA, formerly called Wegener’s) (clevelandclinic.org)		'An autoimmune disease that is characterized by necrotizing granulomatous inflammation of the upper and lower respiratory tract; glomerulonephritis; vasculitis; and the presence of antineutrophil cytoplasmatic autoantibodies (ANCAs) in patient sera; and is located_in lung; located_in kidney; located_in skin resulting from an autoimmune attack by antineutrophil cytoplasmic antibodies against small…
Positive	Right	C0008031 CHEST PAIN (Chest Pain) [Sign or Symptom]	C0010200 COUGH (Coughing) [Sign or Symptom]		'DOID:13405'	'cardiac sarcoidosis'	Cardiac sarcoidosis—state of the art review (nih.gov)		'A sarcoidosis that is characterized by conduction abnormalities; arrhythmias; and congestive heart failure with noncaseating granulomas present on endomyocardial biopsy; and develops_from a type IV hypersensitivity reaction with noncaseating granulomas infiltrating the myocardial tissue; especially that of the left ventricle. [https://www.ncbi.nlm.nih.gov/pmc/articles/PMC4731586/]'
Positive	Right	C0008031 CHEST PAIN (Chest Pain) [Sign or Symptom]	C0010200 COUGH (Coughing) [Sign or Symptom]		'DOID:4769'	'pleuropulmonary blastoma'	Childhood Pleuropulmonary Blastoma Treatment (PDQ®)–Patient Version - National Cancer Institute		'A pulmonary blastoma that derives_from the lung or pleural cavity. [https://www.ncbi.nlm.nih.gov/pubmed/30480950]'
Positive	Right	C0008031 CHEST PAIN (Chest Pain) [Sign or Symptom]	C0010200 COUGH (Coughing) [Sign or Symptom]		'DOID:12663'	'blastomycosis'	Blastomycosis | Fungal Diseases | CDC		'A primary systemic mycosis that results_in a systemic fungal infection; has_material_basis_in Blastomyces dermatitidis; transmitted_by airborne spores and has_symptom skin lesions; has_symptom lung lesions and has_symptom pleural thickening. [http://en.wikipedia.org/wiki/Blastomycosis; http://www.accessmedicine.com/resourceTOC.aspx?resourceID=4]'
Positive	Right	C0008031 CHEST PAIN (Chest Pain) [Sign or Symptom]	C0010200 COUGH (Coughing) [Sign or Symptom]		'DOID:11920'	'tracheal cancer'	Tracheal Cancer - StatPearls - NCBI Bookshelf (nih.gov)		'A respiratory system cancer that is located_in the trachea. [http://en.wikipedia.org/wiki/Lung_cancer]'
Positive	Right	C0008031 CHEST PAIN (Chest Pain) [Sign or Symptom]	C0010200 COUGH (Coughing) [Sign or Symptom]		'DOID:11335'	'sarcoidosis'	Sarcoidosis: Practice Essentials, Background, Pathophysiology (medscape.com)		'A hypersensitivity reaction type IV disease characterized by the growth of collections of inflammatory cells (granulomas) in multiple organs. [http://en.wikipedia.org/wiki/Sarcoidosis; http://ghr.nlm.nih.gov/glossary=sarcoidosis; http://www.mayoclinic.org/diseases-conditions/sarcoidosis/basics/definition/con-20022569?_ga=1.188430891.2017809229.1415219956]'
Positive	Right	C0008031 CHEST PAIN (Chest Pain) [Sign or Symptom]	C0010200 COUGH (Coughing) [Sign or Symptom]		'DOID:3770'	'pulmonary fibrosis'	Pulmonary Fibrosis | American Lung Association		'An interstitial lung disease that is characterized by destruction; scarring; and thickening of the interstitial lung tissues and progressive pulmonary function loss in a restrictive pattern; has_symptom progressive shortness of breath; fatigue; and chronic cough; possibly has_material_basis_in exposure to certain chemicals; autoimmune conditions; and radiation. [https://www.sciencedirect.com/sci…
Positive	Right	C0008031 CHEST PAIN (Chest Pain) [Sign or Symptom]	C0010200 COUGH (Coughing) [Sign or Symptom]		'DOID:9537'	'Lassa fever'	Lassa Fever | CDC		'A viral infectious disease that results_in infection; has_material_basis_in Lassa virus; which is transmitted_by multimammate rat of the genus Mastomys. The infection has_symptom fever; has_symptom retrosternal pain; has_symptom sore throat; has_symptom back pain; has_symptom cough; has_symptom abdominal pain; has_symptom vomiting; has_symptom diarrhea; has_symptom conjunctivitis; has_symptom fa…
Positive	Right	C0008031 CHEST PAIN (Chest Pain) [Sign or Symptom]	C0010200 COUGH (Coughing) [Sign or Symptom]		'DOID:3905'	'lung carcinoma'	Lung Carcinoma - Pulmonary Disorders - MSD Manual Professional Edition (msdmanuals.com)		'A lung cancer that has_material_basis_in abnormally proliferating cells derives_from epithelial cells and is located_in the lungs and has_symptom cough and has_symptom chest discomfort or pain and has_symptom weight loss and has_symptom hemoptysis. [https://merck.com/mmpe/sec05/ch062/ch062b.html]'
Positive	Right	C0043144 WHEEZING (Wheezing) [Sign or Symptom]	C0010200 COUGH (Coughing) [Sign or Symptom]		'DOID:9790'	'toxocariasis'	CDC - Toxocariasis - General Information		'A parasitic helminthiasis infectious disease that involves zoonotic infection of humans by the larvae of Toxocara canis or Toxocara cati. The larvae invade multiple tissues like liver; heart; lungs; brain; muscle and eyes causing various symptoms including fever; anorexia; weight loss; cough; wheezing; rashes; hepatosplenomegaly; hypereosinophilia and ophthalmologic lesions. [http://www.dpd.cdc.…
Positive	Right	C0043144 WHEEZING (Wheezing) [Sign or Symptom]	C0010200 COUGH (Coughing) [Sign or Symptom]		'DOID:840'	'cork-handlers disease'	Cork-handlers disease (Concept Id: C0152108) - MedGen - NCBI (nih.gov)		'An extrinsic allergic alveolitis caused by inhalation of cork dust containing the antigens produced by the fungus Penicillium glabrum. The symptoms include dyspnea; wheezing cough; fever and asthenia. [http://www.ncbi.nlm.nih.gov/pmc/articles/PMC470051/pdf/thorax00130-0009.pdf]'
Positive	Right	C0043144 WHEEZING (Wheezing) [Sign or Symptom]	C0010200 COUGH (Coughing) [Sign or Symptom]		'DOID:0050159'	'lymphoid interstitial pneumonia'	Lymphoid interstitial pneumonia: clinical features, associations and prognosis | European Respiratory Society (ersjournals.com)		'An idiopathic interstitial pneumonia which involves diffuse interstitial infiltration of involved areas mostly with T lymphocytes; plasma cells; and macrophages. Lymphoid hyperplasia is frequently seen. Onset is often slow with gradually increasing cough and breathlessness over 3 or more years. Fever; weight loss; chest pain; and arthralgia are occasionally found. Crackles may be detected as the…
Positive	Right	C0043144 WHEEZING (Wheezing) [Sign or Symptom]	C0010200 COUGH (Coughing) [Sign or Symptom]		'DOID:5870'	'eosinophilic pneumonia'	Acute Eosinophilic Pneumonia. Causes, Diagnosis, and Management | American Journal of Respiratory and Critical Care Medicine (atsjournals.org)		'A pneumonia in which certain type of white blood cell called an eosinophil accumulates in the lung. These cells cause disruption of the normal air spaces (alveoli) where oxygen is extracted from the atmosphere. It is caused by certain medications or environmental triggers; parasitic infections; and cancer. The most common symptoms include cough; fever; difficulty breathing; and sweating at night…
Positive	Right	C0043144 WHEEZING (Wheezing) [Sign or Symptom]	C0010200 COUGH (Coughing) [Sign or Symptom]		'DOID:9362'	'status asthmaticus'	Asthma Clinical Presentation: History, Physical Examination, Nonpulmonary Manifestations (medscape.com)		'An acute asthma that is characterized by an acute episode with a progressive severity that is poorly responsive to standard therapeutic measures; regardless of disease severity or phenotypic variant. [https://www.ncbi.nlm.nih.gov/books/NBK526070/; https://www.ncbi.nlm.nih.gov/pubmed/11399724]'
Positive	Right	C0043144 WHEEZING (Wheezing) [Sign or Symptom]	C0010200 COUGH (Coughing) [Sign or Symptom]		'DOID:0080811'	'extrinsic asthma'	Asthma Clinical Presentation: History, Physical Examination, Nonpulmonary Manifestations (medscape.com)		'A chronic asthma that is triggered by an allergen and that is characterized by an immune system overreaction to a harmless substance; such as pollen or dust; with the subsequent release of immunoglobin E (IgE) antibodies. [https://www.ncbi.nlm.nih.gov/pmc/articles/PMC4099102/]'
Positive	Wrong	C0043144 WHEEZING (Wheezing) [Sign or Symptom]	C0010200 COUGH (Coughing) [Sign or Symptom]		'DOID:9563'	'bronchiectasis'	Bronchiectasis | American Lung Association	Wheezing denotes additional pathology, Crackles are prominent	'A bronchial disease that is a chronic inflammatory condition of one or more bronchi or bronchioles marked by dilatation and loss of elasticity of the walls resulting from damage to the airway wall leading to the formation of small sacs on the bronchial wall and impairment of cilia mobility in the lung. Inflammation of the bronchial wall increases mucus secretion which serves as a breeding ground…
Positive	Right	C0043144 WHEEZING (Wheezing) [Sign or Symptom]	C0010200 COUGH (Coughing) [Sign or Symptom]		'DOID:13166'	'allergic bronchopulmonary aspergillosis'	Clinical Features of Allergic Bronchopulmonary Aspergillosis in Korea (nih.gov)		'An aspergillosis that involves an allergic reaction due to the spores of Aspergillus moulds (A. fumigatus); which colonizes the mucus in the airways causing inflammation. The disease has symptom cough; has symptom wheezing and has symptom fever. [http://www.merck.com/mmhe/sec04/ch051/ch051d.html; http://www.nlm.nih.gov/medlineplus/ency/article/000070.htm]'
Positive	Right	C0043144 WHEEZING (Wheezing) [Sign or Symptom]	C0010200 COUGH (Coughing) [Sign or Symptom]		'DOID:9502'	'chronic eosinophilic pneumonia'	Acute Eosinophilic Pneumonia. Causes, Diagnosis, and Management | American Journal of Respiratory and Critical Care Medicine (atsjournals.org)		'An eosinophilic pneumonia which slowly progresses over weeks to months. Life-threatening shortness of breath can develop if the condition is not treated. Individuals are often diagnosed with asthma before the advent of this disease. [http://www.merck.com/mmhe/print/sec04/ch051/ch051c.html; http://www.merck.com/mmpe/sec05/ch055/ch055d.html#sec05-ch055-ch055d-849]'
Positive	Right	C0043144 WHEEZING (Wheezing) [Sign or Symptom]	C0010200 COUGH (Coughing) [Sign or Symptom]		'DOID:2320'	'obstructive lung disease'	Chronic Obstructive Pulmonary Disease (COPD) | CDC		'A lung disease that is characterized by narrowing of pulmonary airways. [https://lunginstitute.com/blog/the-difference-between-obstructive-and-restrictive-lung-disease/]'
Positive	Right	C0043144 WHEEZING (Wheezing) [Sign or Symptom]	C0010200 COUGH (Coughing) [Sign or Symptom]		'DOID:1273'	'respiratory syncytial virus infectious disease'	RSV (Respiratory Syncytial Virus) | CDC		'A viral infectious disease that results_in infection located_in upper respiratory tract or located_in lower respiratory tract; has_material_basis_in Human respiratory syncytial virus; which is transmitted_by droplet spread of nasal secretions from an infected person while coughing or sneezing; or transmitted_by contaminated fomites. The infection has_symptom runny nose; has_symptom fever; has_sy…
Positive	Right	C0043144 WHEEZING (Wheezing) [Sign or Symptom]	C0010200 COUGH (Coughing) [Sign or Symptom]		'DOID:2841'	'asthma'	Asthma Clinical Presentation: History, Physical Examination, Nonpulmonary Manifestations (medscape.com)		'A bronchial disease that is characterized by chronic inflammation and narrowing of the airways; which is caused by a combination of environmental and genetic factors. The disease has_symptom recurring periods of wheezing (a whistling sound while breathing); has_symptom chest tightness; has_symptom shortness of breath; has_symptom mucus production and has_symptom coughing. [http://www.nhlbi.nih.g…
Positive	Right	C0043144 WHEEZING (Wheezing) [Sign or Symptom]	C0010200 COUGH (Coughing) [Sign or Symptom]		'DOID:6132'	'bronchitis'	Chest Cold (Acute Bronchitis) | Antibiotic Use | CDC		'A bronchial disease that is an inflammation of the bronchial tubes. It is caused by bacteria and viruses. The disease has_symptom cough with mucus; has_symptom shortness of breath; has_symptom low fever and has_symptom chest tightness. [http://www.nhlbi.nih.gov/health/dci/Diseases/brnchi/brnchi_whatis.html; http://www.nlm.nih.gov/medlineplus/bronchitis.html; http://www2.merriam-webster.com/cgi-b…
Positive	Right	C0043144 WHEEZING (Wheezing) [Sign or Symptom]	C0010200 COUGH (Coughing) [Sign or Symptom]		'DOID:0060496'	'respiratory allergy'	Wheat allergy - Symptoms and causes - Mayo Clinic		'An allergic disease that is located_in the respiratory tract. [https://www.ncbi.nlm.nih.gov/pubmed/25006500; https://www.ncbi.nlm.nih.gov/pubmed/28187789]'
Positive	Right	C0043144 WHEEZING (Wheezing) [Sign or Symptom]	C0010200 COUGH (Coughing) [Sign or Symptom]		'DOID:3083'	'chronic obstructive pulmonary disease'	Chronic Obstructive Pulmonary Disease (COPD) | CDC		'An obstructive lung disease that is characterized by irreversible airflow obstruction due to chronic bronchitis; emphysema; and/or small airways disease. [https://pubmed.ncbi.nlm.nih.gov/28513453/; https://www.nhlbi.nih.gov/health-topics/copd]'
Positive	Right	C0043144 WHEEZING (Wheezing) [Sign or Symptom]	C0010200 COUGH (Coughing) [Sign or Symptom]		'DOID:552'	'pneumonia'	Bacterial Pneumonia - StatPearls - NCBI Bookshelf (nih.gov)		'A lung disease that involves lung parenchyma or alveolar inflammation and abnormal alveolar filling with fluid (consolidation and exudation). It results from a variety of causes including infection with bacteria; viruses; fungi or parasites; and chemical or physical injury to the lungs. It is accompanied by fever; chills; cough; and difficulty in breathing. [http://en.wikipedia.org/wiki/Pneumoni…
Positive	Right	C0043144 WHEEZING (Wheezing) [Sign or Symptom]	C0010200 COUGH (Coughing) [Sign or Symptom]		'DOID:9360'	'intrinsic asthma'	Asthma Clinical Presentation: History, Physical Examination, Nonpulmonary Manifestations (medscape.com)		'A chronic asthma that is triggered by factors not attributable to allergies. [http://www.aafa.org/display.cfm?id=8&sub=17; http://www.ncbi.nlm.nih.gov/pmc/articles/PMC1532783/pdf/califmed00272-0002b.pdf; https://www.ncbi.nlm.nih.gov/pmc/articles/PMC4099102/]'
Positive	Right	C0043144 WHEEZING (Wheezing) [Sign or Symptom]	C0010200 COUGH (Coughing) [Sign or Symptom]		'DOID:6000'	'congestive heart failure'	Congestive Heart Failure - StatPearls - NCBI Bookshelf (nih.gov)		'A heart disease that is characterized by any structural or functional cardiac disorder that impairs the ability of the heart to fill with or pump a sufficient amount of blood throughout the body. [http://en.wikipedia.org/wiki/Heart_disease]'
Positive	Right	C0043144 WHEEZING (Wheezing) [Sign or Symptom]	C0010200 COUGH (Coughing) [Sign or Symptom]		'DOID:2942'	'bronchiolitis'	Bronchiolitis Symptoms, Diagnosis and Treatment | American Lung Association		'A lung disease that is an inflammation of the bronchioles; the smallest air passages of the lungs. It is caused by viruses and bacteria. The disease has_symptom cough; has_symptom wheezing; has_symptom shortness of breath; has_symptom fever; has_symptom nasal flaring in infants and has_symptom bluish skin due to lack of oxygen. [http://en.wikipedia.org/wiki/Bronchiolitis]'
Positive	Right	C0043144 WHEEZING (Wheezing) [Sign or Symptom]	C0010200 COUGH (Coughing) [Sign or Symptom]		'DOID:0040085'	'bacterial sepsis'	Bacterial Sepsis Clinical Presentation: History and Physical Examination (medscape.com)		'A bacterial infectious disease has_material_basis_in Bacteria. [https://www.ncbi.nlm.nih.gov/pubmed/20421654]'
Positive	Right	C0043144 WHEEZING (Wheezing) [Sign or Symptom]	C0010200 COUGH (Coughing) [Sign or Symptom]		'DOID:13406'	'pulmonary sarcoidosis'	Sarcoidosis Symptoms and Diagnosis | American Lung Association		'A sarcoidosis that is characterized by noncaseating granulomatous infiltration of the lungs and supporting lymph nodes; bilateral hilar adenopathy; and pulmonary issues; has_symptom shortness of breath; fatigue; wheezing; and chronic cough; and develops_from a type IV hypersensitivity reaction. [https://www.atsjournals.org/doi/full/10.1164/rccm.201006-0865CI]'
Positive	Right	C0043144 WHEEZING (Wheezing) [Sign or Symptom]	C0010200 COUGH (Coughing) [Sign or Symptom]		'DOID:1324'	'lung cancer'	What Is Lung Cancer? | Types of Lung Cancer		'A respiratory system cancer that is located_in the lung. [http://en.wikipedia.org/wiki/Lung_cancer]'
Positive	Right	C0043144 WHEEZING (Wheezing) [Sign or Symptom]	C0010200 COUGH (Coughing) [Sign or Symptom]		'DOID:0060313'	'tracheomalacia'	Tracheomalacia: Background, Anatomy, Pathophysiology (medscape.com)		'A tracheal disease characterized by flaccidity of the tracheal support cartilage. [http://en.wikipedia.org/wiki/Tracheomalacia]'
Positive	Wrong	C0043144 WHEEZING (Wheezing) [Sign or Symptom]	C0010200 COUGH (Coughing) [Sign or Symptom]		'DOID:1673'	'pneumothorax'	Pneumothorax: Practice Essentials, Background, Anatomy (medscape.com)	Absent or attenuated breath sound seen, wheeze is rare	'A pleural disease that is characterized as an abnormal collection of air in the pleural space between the lung and the chest wall. [https://en.wikipedia.org/wiki/Pneumothorax; https://medlineplus.gov/ency/article/000087.htm]'
Positive	Right	C0043144 WHEEZING (Wheezing) [Sign or Symptom]	C0010200 COUGH (Coughing) [Sign or Symptom]		'DOID:0080826'	'nocturnal asthma'	Nocturnal Asthma (Nighttime Asthma) Prevention & Treatment (webmd.com)		'A chronic asthma that is characterized by significant decline in pulmonary function and increase of airway inflammation at night. During sleep; recumbent posture causes a reduction in the lung volumes; respiratory muscle tone; and lung compliance. The overnight physiological abnormalities include: increased airway inflammation and decreased steroid responsiveness; increased pulmonary capillary b…
Positive	Right	C0043144 WHEEZING (Wheezing) [Sign or Symptom]	C0010200 COUGH (Coughing) [Sign or Symptom]		'DOID:0080820'	'occupational asthma'	Asthma Clinical Presentation: History, Physical Examination, Nonpulmonary Manifestations (medscape.com)		'An environmental induced asthma that is characterized by a variable airflow limitation due to exposure to inhaled irritants in the workplace. [https://medlineplus.gov/ency/article/000110.htm; https://www.hopkinsmedicine.org/health/conditions-and-diseases/asthma/occupational-asthma]'
Positive	Right	C0043144 WHEEZING (Wheezing) [Sign or Symptom]	C0010200 COUGH (Coughing) [Sign or Symptom]		'DOID:10320'	'asbestosis'	Asbestosis Symptoms and Diagnosis | American Lung Association		'A pneumoconiosis caused by inhalation and retention of asbestos fibers. [http://en.wikipedia.org/wiki/Asbestosis]'
Positive	Right	C0043144 WHEEZING (Wheezing) [Sign or Symptom]	C0010200 COUGH (Coughing) [Sign or Symptom]		'DOID:12132'	'granulomatosis with polyangiitis'	Granulomatosis with Polyangiitis (GPA, formerly called Wegener’s) (clevelandclinic.org)		'An autoimmune disease that is characterized by necrotizing granulomatous inflammation of the upper and lower respiratory tract; glomerulonephritis; vasculitis; and the presence of antineutrophil cytoplasmatic autoantibodies (ANCAs) in patient sera; and is located_in lung; located_in kidney; located_in skin resulting from an autoimmune attack by antineutrophil cytoplasmic antibodies against small…
Positive	Right	C0043144 WHEEZING (Wheezing) [Sign or Symptom]	C0010200 COUGH (Coughing) [Sign or Symptom]		'DOID:13405'	'cardiac sarcoidosis'	Cardiac sarcoidosis—state of the art review (nih.gov)		'A sarcoidosis that is characterized by conduction abnormalities; arrhythmias; and congestive heart failure with noncaseating granulomas present on endomyocardial biopsy; and develops_from a type IV hypersensitivity reaction with noncaseating granulomas infiltrating the myocardial tissue; especially that of the left ventricle. [https://www.ncbi.nlm.nih.gov/pmc/articles/PMC4731586/]'
Positive	Right	C0043144 WHEEZING (Wheezing) [Sign or Symptom]	C0010200 COUGH (Coughing) [Sign or Symptom]		'DOID:1205'	'allergic disease'	Allergy - StatPearls - NCBI Bookshelf (nih.gov)		'An immune system disease that is an exaggerated immune response to allergens; such as insect venom; dust mites; pollen; pet dander; drugs or some foods. [http://en.wikipedia.org/wiki/Allergy]'
Positive	Right	C0043144 WHEEZING (Wheezing) [Sign or Symptom]	C0010200 COUGH (Coughing) [Sign or Symptom]		'DOID:974'	'upper respiratory tract disease'	Upper Respiratory Tract Infection - StatPearls - NCBI Bookshelf (nih.gov)		'A respiratory system disease which involves the upper respiratory tract. [http://en.wikipedia.org/wiki/Category:Upper_respiratory_tract_diseases; http://www.who.int/topics/respiratory_tract_diseases/en/]'
Positive	Right	C0043144 WHEEZING (Wheezing) [Sign or Symptom]	C0010200 COUGH (Coughing) [Sign or Symptom]		'DOID:11920'	'tracheal cancer'	Tracheal Cancer - StatPearls - NCBI Bookshelf (nih.gov)		'A respiratory system cancer that is located_in the trachea. [http://en.wikipedia.org/wiki/Lung_cancer]'
Positive	Right	C0043144 WHEEZING (Wheezing) [Sign or Symptom]	C0010200 COUGH (Coughing) [Sign or Symptom]		'DOID:11335'	'sarcoidosis'	Sarcoidosis: Practice Essentials, Background, Pathophysiology (medscape.com)		'A hypersensitivity reaction type IV disease characterized by the growth of collections of inflammatory cells (granulomas) in multiple organs. [http://en.wikipedia.org/wiki/Sarcoidosis; http://ghr.nlm.nih.gov/glossary=sarcoidosis; http://www.mayoclinic.org/diseases-conditions/sarcoidosis/basics/definition/con-20022569?_ga=1.188430891.2017809229.1415219956]'
Positive	Right	C0043144 WHEEZING (Wheezing) [Sign or Symptom]	C0010200 COUGH (Coughing) [Sign or Symptom]		'DOID:456'	'ascariasis'	Ascariasis - StatPearls - NCBI Bookshelf (nih.gov)	May be associated but combination is not very common	'A parasitic helminthiasis infectious disease that involves infection of the intestine with the nematode Ascaris lumbricoides. Larvae migrating through the lungs cause cough; wheezing and hemoptysis. Bowel or biliary obstruction causes cramping abdominal pain; nausea; and vomiting. Peritonitis; enlargement of the liver or spleen; toxicity and pneumonia are observed when larvae get into the portal…
Positive	Right	C0043144 WHEEZING (Wheezing) [Sign or Symptom]	C0010200 COUGH (Coughing) [Sign or Symptom]		'DOID:9415'	'allergic asthma'	Asthma Clinical Presentation: History, Physical Examination, Nonpulmonary Manifestations (medscape.com)		'An extrinsic asthma that is characterized by symptoms that are triggered by an allergic reaction caused by inhaled allergens such as dust mite allergen; pet dander; pollen and mold. The disease has_symptom coughing; has_symptom wheezing; has_symptom shortness of breath or has_symptom rapid breathing; and has_symptom chest tightness. [http://www.aafa.org/display.cfm?id=8&sub=16; https://www.ncbi.…
Positive	Right	C0043144 WHEEZING (Wheezing) [Sign or Symptom]	C0010200 COUGH (Coughing) [Sign or Symptom]		'DOID:3905'	'lung carcinoma'	Lung Carcinoma - Pulmonary Disorders - MSD Manual Professional Edition (msdmanuals.com)		'A lung cancer that has_material_basis_in abnormally proliferating cells derives_from epithelial cells and is located_in the lungs and has_symptom cough and has_symptom chest discomfort or pain and has_symptom weight loss and has_symptom hemoptysis. [https://merck.com/mmpe/sec05/ch062/ch062b.html]'
Positive	Right	C0424755 FEVER (Fever) [Sign or Symptom]	C0184567 Acute Pain (Acute onset pain) [Sign or Symptom]		'DOID:0080750'	'erythema nodosum'	Erythema Nodosum: Background, Pathophysiology, Etiology (medscape.com)		'A panniculitis that is characterized by sudden onset of painful; erythematous; subcutaneous nodules mainly localized to the pretibial areas. Lesions are usually bilateral and symmetrical; ranging from 1 to 5 cm in diameter. [https://en.wikipedia.org/wiki/Erythema_nodosum; https://pubmed.ncbi.nlm.nih.gov/30269303/]'
Positive	Right	C0424755 FEVER (Fever) [Sign or Symptom]	C0184567 Acute Pain (Acute onset pain) [Sign or Symptom]		'DOID:8337'	'appendicitis'	Bailey and Love's Short Practice of Surgery 25th Edition		'A gastrointestinal system infectious disease that involves inflammation and infection of the appendix caused by the blockage of the lumen with a small; hard piece of stool; a foreign body or worms. Mucus backs up in the appendiceal lumen; causing bacteria that live inside the appendix to multiply. The infection has_symptom pain; in the upper abdomen initially and later in the lower abdomen; has_…
Positive	Right	C0424755 FEVER (Fever) [Sign or Symptom]	C0184567 Acute Pain (Acute onset pain) [Sign or Symptom]		'DOID:7475'	'diverticulitis'	Diverticulitis: Practice Essentials, Background, Pathophysiology (medscape.com)		'An intestinal disease characterized by the formation and inflammation of diverticula within the bowel wall. [https://en.wikipedia.org/wiki/Diverticulitis]'
Positive	Right	C0424755 FEVER (Fever) [Sign or Symptom]	C0184567 Acute Pain (Acute onset pain) [Sign or Symptom]		'DOID:8536'	'herpes zoster'	Herpes Zoster: Practice Essentials, Background, Pathophysiology (medscape.com)		'A viral infectious disease that results_in infection located_in nerve fiber; has_material_basis_in Human herpesvirus 3; which reactivates after appearing as chickenpox in childhood. The virus is transmitted_by direct contact with the rash; which can develop into chickenpox in newly-infected individuals. The infection has_symptom rash which is followed by blisters; has_symptom headache; has_sympt…
Positive	Right	C0424755 FEVER (Fever) [Sign or Symptom]	C0184567 Acute Pain (Acute onset pain) [Sign or Symptom]		'DOID:2074'	'intestinal perforation'	Intestinal Perforation - StatPearls - NCBI Bookshelf (nih.gov)		'NA'
Positive	Right	C0026821 CRAMP (Muscle Cramp) [Sign or Symptom]	C0424755 FEVER (Fever) [Sign or Symptom]		'DOID:782'	'renal infectious disease'	Clinical epidemiology of infectious disease among patients with chronic kidney disease (nih.gov)		'NA'
Positive	Right	C0026821 CRAMP (Muscle Cramp) [Sign or Symptom]	C0424755 FEVER (Fever) [Sign or Symptom]		'DOID:2394'	'ovarian cancer'	Chapter 85 Harrison internal medicine 20 e.		'A female reproductive organ cancer that is located_in the ovary. [http://www.cancer.gov/dictionary?CdrID=445074]'
Positive	Right	C0026821 CRAMP (Muscle Cramp) [Sign or Symptom]	C0424755 FEVER (Fever) [Sign or Symptom]		'DOID:11151'	'cholecystolithiasis'	Cholecystolithiasis Is Associated with Clonorchis sinensis Infection (plos.org)		'NA'
Positive	Right	C0026821 CRAMP (Muscle Cramp) [Sign or Symptom]	C0424755 FEVER (Fever) [Sign or Symptom]		'DOID:13521'	'tetanus neonatorum'	WHO_SurveillanceVaccinePreventable_14_NeonatalTetanus_R1.pdf		'A tetanus that occurs in newborn babies when the birth cord stump gets dirty through cutting it with an unclean blade or applying substances containing bacteria to it. The infection has symptom stiff body; has symptom muscle spasms; has symptom difficulty in breathing; and has symptom exhaustion. [https://www.malacards.org/card/tetanus_neonatorum]'
Positive	Right	C0026821 CRAMP (Muscle Cramp) [Sign or Symptom]	C0424755 FEVER (Fever) [Sign or Symptom]		'DOID:0050242'	'primary amebic meningoencephalitis'	Primary Amoebic Meningoencephalitis (PAM) (health.qld.gov.au)		'A parasitic protozoa infectious disease that involves infection of the central nervous system caused by Naegleria fowleri. The symptoms include headache; nausea; rigidity of the neck muscles; vomiting; delirium; seizures and coma. [http://en.wikipedia.org/wiki/Primary_amoebic_meningoencephalitis; http://www.dpd.cdc.gov/dpdx/HTML/FreeLivingAmebic.htm]'
Positive	Right	C0026821 CRAMP (Muscle Cramp) [Sign or Symptom]	C0424755 FEVER (Fever) [Sign or Symptom]		'DOID:14464'	'neuroleptic malignant syndrome'	Neuroleptic Malignant Syndrome: Practice Essentials, Background, Pathophysiology (medscape.com)		'A nervous system disease that is characterized by hyperthermia; muscular rigidity; autonomic dysfunction and altered consciousness and is associated with administration of antipsychotic and other central dopaminergic blockers. [http://www.orpha.net/consor/cgi-bin/Disease_Search.php?lng=EN&data_id=12561]'
Positive	Right	C0026821 CRAMP (Muscle Cramp) [Sign or Symptom]	C0424755 FEVER (Fever) [Sign or Symptom]		'DOID:8577'	'ulcerative colitis'	Ulcerative Colitis: Practice Essentials, Background, Anatomy (medscape.com)	Does not specify colicky pain or myalgia	'A colitis that is predominantly confined to the mucosa located_in colon and includes characteristic ulcers; or open sores. [MESH:D003093; http://en.wikipedia.org/wiki/Ulcerative_colitis]'
Positive	Right	C0026821 CRAMP (Muscle Cramp) [Sign or Symptom]	C0424755 FEVER (Fever) [Sign or Symptom]		'DOID:8778'	'Crohns disease'	Crohn’s Disease: Symptoms, Causes, Management & Treatment (clevelandclinic.org)	Does not specify colicky pain or myalgia	'An intestinal disease that involves inflammation located_in intestine. [http://en.wikipedia.org/wiki/Chron%27s_disease]'
Positive	Right	C0026821 CRAMP (Muscle Cramp) [Sign or Symptom]	C0424755 FEVER (Fever) [Sign or Symptom]		'DOID:8857'	'lupus erythematosus'	Systemic Lupus Erythematosus (SLE) | CDC	Does not specify colicky pain or myalgia	'An autoimmune disease that is characterized by a constellation of findings that include elevated antibodies to nuclear antigens; antiphospholipids; low complement levels; ulcers; non-scarring alopecia; renal or neurologic damage; and low white blood cell and platelet counts; has_symptom rashes; fatigue; arthritis; hair loss; seizures; and symptoms related to affected organs. [https://www.ncbi.nl…
Positive	Right	C0026821 CRAMP (Muscle Cramp) [Sign or Symptom]	C0424755 FEVER (Fever) [Sign or Symptom]		'DOID:12385'	'shigellosis'	Shigella – Shigellosis | Shigella – Shigellosis | CDC	Does not specify colicky pain or myalgia	'A primary bacterial infectious disease that results_in infection located_in epithelium of colon; has_material_basis_in Shigella boydii; has_material_basis_in Shigella dysenteriae; has_material_basis_in Shigella flexneri; or has_material_basis_in Shigella sonnei; which produce toxins that can attack the lining of the large intestine; causing swelling; ulcers on the intestinal wall; and bloody dia…
Positive	Right	C0026821 CRAMP (Muscle Cramp) [Sign or Symptom]	C0424755 FEVER (Fever) [Sign or Symptom]		'DOID:10211'	'cholelithiasis'	Cholelithiasis - Hepatic and Biliary Disorders - MSD Manual Professional Edition (msdmanuals.com)	Does not specify colicky pain or myalgia	'NA'
Positive	Right	C0026821 CRAMP (Muscle Cramp) [Sign or Symptom]	C0424755 FEVER (Fever) [Sign or Symptom]		'DOID:946'	'dientamoebiasis'	CDC - DPDx - Dientamoeba fragilis Infection	Does not specify colicky pain or myalgia	'A parasitic protozoa infectious disease that involves infection of the large intestine by a protozoan parasite Dientamoeba fragilis. The symptoms include diarrhea; stomach pain and cramping; loss of appetite and weight; nausea; and fatigue. [http://www.cdc.gov/ncidod/dpd/parasites/dientamoeba/factsht_dientamoeba.htm]'
Positive	Right	C0026821 CRAMP (Muscle Cramp) [Sign or Symptom]	C0424755 FEVER (Fever) [Sign or Symptom]		'DOID:8337'	'appendicitis'	Bailey and Love's Short Practice of Surgery 25th Edition	Does not specify colicky pain or myalgia	'A gastrointestinal system infectious disease that involves inflammation and infection of the appendix caused by the blockage of the lumen with a small; hard piece of stool; a foreign body or worms. Mucus backs up in the appendiceal lumen; causing bacteria that live inside the appendix to multiply. The infection has_symptom pain; in the upper abdomen initially and later in the lower abdomen; has_…
Positive	Right	C0026821 CRAMP (Muscle Cramp) [Sign or Symptom]	C0424755 FEVER (Fever) [Sign or Symptom]		'DOID:7475'	'diverticulitis'	Diverticulitis: Practice Essentials, Background, Pathophysiology (medscape.com)	Does not specify colicky pain or myalgia	'An intestinal disease characterized by the formation and inflammation of diverticula within the bowel wall. [https://en.wikipedia.org/wiki/Diverticulitis]'
Positive	Right	C0026821 CRAMP (Muscle Cramp) [Sign or Symptom]	C0424755 FEVER (Fever) [Sign or Symptom]		'DOID:10773'	'bubonic plague'	Symptoms | Plague | CDC	Very unspecific	'A plague that results_in infection located_in lymph node producing a bubo; which is an inflamed; necrotic; and hemorrhagic lymphoid tissue. The infection has_symptom enlarged; tender lymph nodes; has_symptom fever; has_symptom chills and has_symptom prostration. [https://en.wikipedia.org/wiki/Bubonic_plague]'
Positive	Right	C0026821 CRAMP (Muscle Cramp) [Sign or Symptom]	C0424755 FEVER (Fever) [Sign or Symptom]		'DOID:2871'	'endometrial carcinoma'	Endometrial Carcinoma: Practice Essentials, Background, Etiology (medscape.com)	Does not specify colicky pain or myalgia	'A endometrial cancer that is located_in the tissue lining the uterus. [http://www.cancer.gov/cancertopics/types/endometrial]'
Positive	Right	C0026821 CRAMP (Muscle Cramp) [Sign or Symptom]	C0424755 FEVER (Fever) [Sign or Symptom]		'DOID:13622'	'campylobacteriosis'	Campylobacter (Campylobacteriosis) | Campylobacter | CDC	Does not specify colicky pain or myalgia	'A primary bacterial infectious disease that results_in infection located_in intestine; has_material_basis_in Campylobacter jejuni; which is transmitted_by ingestion of contaminated food or water or transmitted_by contact with infected people or animals. The infection has_symptom diarrhea or has_symptom dysentery; has_symptom abdominal cramps and pain; and has_symptom fever. [http://en.wikipedia.…
Positive	Right	C0026821 CRAMP (Muscle Cramp) [Sign or Symptom]	C0424755 FEVER (Fever) [Sign or Symptom]		'DOID:127'	'leiomyoma'	Leiomyoma - StatPearls - NCBI Bookshelf (nih.gov)	Does not specify colicky pain or myalgia	'A cell type benign neoplasm that is a benign tumor of smooth muscle cells. [http://en.wikipedia.org/wiki/Cancer; http://en.wikipedia.org/wiki/Leiomyoma]'
Positive	Right	C0026821 CRAMP (Muscle Cramp) [Sign or Symptom]	C0424755 FEVER (Fever) [Sign or Symptom]		'DOID:5119'	'ovarian cyst'	Ovarian Cyst - StatPearls - NCBI Bookshelf (nih.gov)	Does not specify colicky pain or myalgia	'An ovarian disease that is characterized by the presence of a fluid-filled sac and is located_in the ovary. [https://en.wikipedia.org/wiki/Ovarian_cyst]'
Positive	Right	C0026821 CRAMP (Muscle Cramp) [Sign or Symptom]	C0424755 FEVER (Fever) [Sign or Symptom]		'DOID:12384'	'dysentery'	Dysentery - NHS (www.nhs.uk)	Does not specify colicky pain or myalgia	'An intestinal infectious disease that involves inflammation of the intestines; especially colon; due to chemical irritants; bacteria; protozoa; or parasitic worms; which results in severe diarrhea with passage of mucus and blood. [http://en.wikipedia.org/wiki/Diarrhea#Types_of_diarrhea; http://en.wikipedia.org/wiki/Dysentery; http://www.who.int/topics/dysentery/en/; http://www2.merriam-webster.c…
Positive	Right	C0026821 CRAMP (Muscle Cramp) [Sign or Symptom]	C0424755 FEVER (Fever) [Sign or Symptom]		'DOID:11338'	'tetanus'	WHO_SurveillanceVaccinePreventable_14_NeonatalTetanus_R1.pdf	Does not specify colicky pain or myalgia	'A primary bacterial infectious disease that results in prolonged contraction of skeletal muscle fibers; has_material_basis_in Clostridium tetani; which produces tetanospasmin; a neurotoxin; which is carried to the brain and spinal cord; where it binds irreversibly to receptors inhibiting neurotransmission. Damaged upper motor neurons cannot control reflex responses to afferent sensory stimuli. […
Positive	Right	C0026821 CRAMP (Muscle Cramp) [Sign or Symptom]	C0424755 FEVER (Fever) [Sign or Symptom]		'DOID:998'	'eosinophilia-myalgia syndrome'	Eosinophilia-Myalgia Syndrome: Practice Essentials, Pathophysiology, Epidemiology (medscape.com)	Does not specify colicky pain or myalgia	'A hypereosinophilic syndrome that is characterized by subacute onset of myalgias and peripheral eosinophilia; followed by chronic neuropathy and skin induration. [https://rarediseases.org/rare-diseases/eosinophilia-myalgia-syndrome/; https://www.ncbi.nlm.nih.gov/pmc/articles/PMC3848710/]'
Positive	Right	C0026821 CRAMP (Muscle Cramp) [Sign or Symptom]	C0424755 FEVER (Fever) [Sign or Symptom]		'DOID:2326'	'gastroenteritis'	Symptoms & Causes of Viral Gastroenteritis (“Stomach Flu”) | NIDDK (nih.gov)	Does not specify colicky pain or myalgia	'A gastrointestinal system infectious disease that involves inflammation of the lining of the stomach and small and large intestines; which is caused by viruses; bacteria; or parasites. Chemicals and drugs also cause gastroenteritis. The symptoms include diarrhea; loss of appetite; nausea; vomiting; cramps; and discomfort in the abdomen. [http://www.merck.com/mmhe/sec09/ch122/ch122a.html]'
Positive	Right	C0751409 Arm weakness (Upper Extremity Paresis) [Sign or Symptom]	C0012833 Dizzyness (Dizziness) [Sign or Symptom]		'DOID:0050354'	'infant botulism'	Botulism Clinical Presentation: History, Physical, Causes (medscape.com)	Does not specify colicky pain or myalgia	'A botulism that involves intoxication caused by botulinum neurotoxins (BoNTA or B) in infants; has_material_basis_in Clostridium botulinum A or has_material_basis_in Clostridium botulinum B; which are transmitted_by ingestion of bacterial spores; which then grow in the intestine and release toxins. The infection has_symptom constipation; has_symptom lethargy; has_symptom difficulty feeding; has_…
Positive	Right	C0751409 Arm weakness (Upper Extremity Paresis) [Sign or Symptom]	C0012833 Dizzyness (Dizziness) [Sign or Symptom]		'DOID:12986'	'leukostasis'	Leukostasis | Radiology Reference Article | Radiopaedia.org	Does not specify colicky pain or myalgia	'NA'
Positive	Right	C0751409 Arm weakness (Upper Extremity Paresis) [Sign or Symptom]	C0012833 Dizzyness (Dizziness) [Sign or Symptom]		'DOID:11976'	'botulism'	Botulism Clinical Presentation: History, Physical, Causes (medscape.com)	Does not specify colicky pain or myalgia	'A primary bacterial infectious disease that involves intoxication caused by botulinum neurotoxins (BoNTA; B; E and F) located in neuromuscular junction resulting in descending muscle paralysis; has_material_basis_in Clostridium botulinum A; has_material_basis_in Clostridium botulinum B; has_material_basis_in Clostridium botulinum E and has_material_basis_in Clostridium botulinum F. [http://en.wi…
Positive	Right	C0242429 Throat pain (Sore Throat) [Sign or Symptom]	C0027424 NASAL CONGESTION (Nasal congestion (finding)) [Sign or Symptom]		'DOID:6132'	'bronchitis'	Chest Cold (Acute Bronchitis) | Antibiotic Use | CDC		'A bronchial disease that is an inflammation of the bronchial tubes. It is caused by bacteria and viruses. The disease has_symptom cough with mucus; has_symptom shortness of breath; has_symptom low fever and has_symptom chest tightness. [http://www.nhlbi.nih.gov/health/dci/Diseases/brnchi/brnchi_whatis.html; http://www.nlm.nih.gov/medlineplus/bronchitis.html; http://www2.merriam-webster.com/cgi-b…
Positive	Right	C0242429 Throat pain (Sore Throat) [Sign or Symptom]	C0027424 NASAL CONGESTION (Nasal congestion (finding)) [Sign or Symptom]		'DOID:2841'	'asthma'	Asthma Clinical Presentation: History, Physical Examination, Nonpulmonary Manifestations (medscape.com)		'A bronchial disease that is characterized by chronic inflammation and narrowing of the airways; which is caused by a combination of environmental and genetic factors. The disease has_symptom recurring periods of wheezing (a whistling sound while breathing); has_symptom chest tightness; has_symptom shortness of breath; has_symptom mucus production and has_symptom coughing. [http://www.nhlbi.nih.g…
Positive	Right	C0242429 Throat pain (Sore Throat) [Sign or Symptom]	C0027424 NASAL CONGESTION (Nasal congestion (finding)) [Sign or Symptom]		'DOID:10459'	'common cold'	Harrison 20 e chapter 194 Common Viral Respiratory INFECTIONS		'An upper respiratory tract disease which involves inflammation of the mucous membranes of the nose; throat; eyes; and eustachian tubes with watery then purulent discharge. This is an acute contagious disease caused by rhinoviruses; human parainfluenza viruses; human respiratory syncytial virus; influenza viruses; adenoviruses; enteroviruses; or metapneumovirus. [http://www2.merriam-webster.com/c…
Positive	Right	C0242429 Throat pain (Sore Throat) [Sign or Symptom]	C0027424 NASAL CONGESTION (Nasal congestion (finding)) [Sign or Symptom]		'DOID:974'	'upper respiratory tract disease'	Upper Respiratory Tract Infection - StatPearls - NCBI Bookshelf (nih.gov)		'A respiratory system disease which involves the upper respiratory tract. [http://en.wikipedia.org/wiki/Category:Upper_respiratory_tract_diseases; http://www.who.int/topics/respiratory_tract_diseases/en/]'
Positive	Right	C0242429 Throat pain (Sore Throat) [Sign or Symptom]	C0027424 NASAL CONGESTION (Nasal congestion (finding)) [Sign or Symptom]		'DOID:0050127'	'sinusitis'	Harrison 20 e chapter 31		'A paranasal sinus disease involving inflammation of the paranasal sinuses resulting from bacterial; fungal; viral infection; allergic or autoimmune issues. Symptoms can include fever; weakness; fatigue; cough and congestion. There may also be mucus drainage in the back of the throat; called postnasal drip. [http://en.wikipedia.org/wiki/sinusitis; http://ncit.nci.nih.gov/ncitbrowser/ConceptReport…
Positive	Right	C0242429 Throat pain (Sore Throat) [Sign or Symptom]	C0027424 NASAL CONGESTION (Nasal congestion (finding)) [Sign or Symptom]		'DOID:11213'	'acute contagious conjunctivitis'	Conjunctivitis Information for Clinicians | CDC		'A bacterial acute conjunctivitis that is characterized by highly contagious conjunctival hypermia and mucopurulent discharge and has_material basis in Hemophilius Aegypticus. [https://www.aafp.org/afp/1998/0215/p735.html]'
Positive	Wrong	C0085636 LIGHT SENSITIVITY (Photophobia) [Sign or Symptom]	C0423575 Disturbance of skin sensation (Altered sensation of skin) [Sign or Symptom]		'DOID:10027'	'tabes dorsalis'	Tabes Dorsalis Information Page | National Institute of Neurological Disorders and Stroke (nih.gov)	Photosensitivity is not a common symptom	'A tertiary neurosyphilis that results in slow degeneration of the nerve cells and nerve fibers that carry sensory information to the brain. The infection has symptom intense; stabbing pain in the back and legs that recurs irregularly; has symptom gait ataxia; has symptom hyperesthesia; has symptom paresthesia; has symptom loss of bladder sensation leading to urine retention; has symptom erectile…
Positive	Right	C0232493 Abdominal pain, epigastric (Epigastric pain) [Sign or Symptom]	C0008031 CHEST PAIN (Chest Pain) [Sign or Symptom]		'DOID:885'	'fascioliasis'	CDC - Fasciola		'A parasitic helminthiasis infectious disease that involves parasitic infection of the bile ducts of the liver by Fasciola hepatica or Fasciola gigantica. During the acute phase; manifestations include abdominal pain; hepatomegaly; fever; vomiting; diarrhea; urticaria and eosinophilia. Occasionally; infection occurs in intestinal wall; lungs; subcutaneous tissue; and pharyngeal mucosa. [http://ww…
Positive	Wrong	C0005858 Bloodshot eye [Sign or Symptom]	C0424755 FEVER (Fever) [Sign or Symptom]	C0000737 ABDOMINAL PAIN (Abdominal Pain) [Sign or Symptom]	'DOID:0060180'	'colitis'	THE ONSET OF CLINICAL MANIFESTATIONS IN INFLAMMATORY BOWEL DISEASE PATIENTS - PubMed (nih.gov)	Bloodshot eye is unrelated	'An inflammatory bowel disease that involves inflammation located_in colon. [http://en.wikipedia.org/wiki/Colitis]'
Positive	Right	C0235031 Nervous system symptom (Neurologic Symptoms) [Sign or Symptom]	C0015672 extreme fatigue (Fatigue) [Sign or Symptom]	C0022346 JAUNDICE (Icterus) [Sign or Symptom]	'DOID:12365'	'malaria'	Malaria (who.int)		'A parasitic protozoa infectious disease characterized as a vector-borne infectious disease caused by the presence of protozoan parasites of the genus Plasmodium in the red blood cells; transmitted from an infected to an uninfected individual by the bite of anopheline mosquitoes; and characterized by periodic attacks of chills and fever that coincide with mass destruction of blood cells and the r…
Positive	Right	C0235031 Nervous system symptom (Neurologic Symptoms) [Sign or Symptom]	C0015672 extreme fatigue (Fatigue) [Sign or Symptom]	C0022346 JAUNDICE (Icterus) [Sign or Symptom]	'DOID:0050731'	'vitamin B12 deficiency'	Vitamin B12 Deficiency - StatPearls - NCBI Bookshelf (nih.gov)		'A vitamin metabolic disorder that results from low blood levels of vitamin B12. [http://en.wikipedia.org/wiki/B12_deficiency]'
Positive	Right	C0235031 Nervous system symptom (Neurologic Symptoms) [Sign or Symptom]	C0015672 extreme fatigue (Fatigue) [Sign or Symptom]	C0022346 JAUNDICE (Icterus) [Sign or Symptom]	'DOID:14069'	'cerebral malaria'	Malaria (who.int)		'A malaria that involves neurologic damage resulting from blockage of the blood vessels; caused due to the infection of the red blood cells by Plasmodium species. [http://en.wikipedia.org/wiki/Malaria]'
Positive	Right	C0235031 Nervous system symptom (Neurologic Symptoms) [Sign or Symptom]	C0015672 extreme fatigue (Fatigue) [Sign or Symptom]	C0022346 JAUNDICE (Icterus) [Sign or Symptom]	'DOID:1612'	'breast cancer'	Breast Cancer Signs and Symptoms | Most Common Symptoms		'A thoracic cancer that originates in the mammary gland. [http://en.wikipedia.org/wiki/Breast_cancer; http://en.wikipedia.org/wiki/Mammary; http://www.cancer.gov/cancertopics/types/breast; http://www.nlm.nih.gov/medlineplus/breastcancer.html]'
Positive	Right	C0424755 FEVER (Fever) [Sign or Symptom]	C0018926 HEMATEMESIS (Hematemesis) [Sign or Symptom]	C0018834 HEARTBURN (Heartburn) [Sign or Symptom]	'DOID:1107'	'esophageal carcinoma'	Esophageal Cancer Treatment (Adult) (PDQ®)–Patient Version - National Cancer Institute		'A esophageal cancer that has_material_basis_in abnormally proliferating cells derives_from epithelial cells. [http://en.wikipedia.org/wiki/Esophageal_cancer]'
Positive	Right	C0085593 CHILLS (Chills) [Sign or Symptom]	C0235031 Nervous system symptom (Neurologic Symptoms) [Sign or Symptom]	C0012833 Dizzyness (Dizziness) [Sign or Symptom]	'DOID:1612'	'breast cancer'	Breast Cancer Signs and Symptoms | Most Common Symptoms		'A thoracic cancer that originates in the mammary gland. [http://en.wikipedia.org/wiki/Breast_cancer; http://en.wikipedia.org/wiki/Mammary; http://www.cancer.gov/cancertopics/types/breast; http://www.nlm.nih.gov/medlineplus/breastcancer.html]'
Positive	Right	C0018681 HEADACHE (Headache) [Sign or Symptom]	C0018989 HEMIPARESIS (Hemiparesis) [Sign or Symptom]	C0042571 dizziness (Vertigo) [Sign or Symptom]	'DOID:1319'	'brain cancer'	Brain Tumor: Symptoms and Signs | Cancer.Net		'A central nervous system cancer that is characterized by the growth of abnormal cells in the tissues of the brain. [http://www.cancer.gov/dictionary?CdrID=387264]'
Positive	Right	C0018681 HEADACHE (Headache) [Sign or Symptom]	C0018989 HEMIPARESIS (Hemiparesis) [Sign or Symptom]	C0042571 dizziness (Vertigo) [Sign or Symptom]	'DOID:6713'	'cerebrovascular disease'	Cerebrovascular Disease – Classifications, Symptoms, Diagnosis and Treatments (aans.org)		'An vascular disease that is characterized by dysfunction of the blood vessels supplying the brain. [http://en.wikipedia.org/wiki/Cerebrovascular_disease; http://www.ncbi.nlm.nih.gov/books/NBK378/]'
Positive	Right	C0018681 HEADACHE (Headache) [Sign or Symptom]	C0018989 HEMIPARESIS (Hemiparesis) [Sign or Symptom]	C0042571 dizziness (Vertigo) [Sign or Symptom]	'DOID:1826'	'epilepsy'	Epilepsy (who.int)		'A brain disease that is characterized by the occurrance of at least two unprovoked seizures resulting from a persistent epileptogenic abnormality of the brain that is able to spontaneously generate paroxysmal activity and typically manifested by sudden brief episodes of altered or diminished consciousness; involuntary movements; or convulsions. [http://books.google.com/books?id=YXqX04Te9ioC&prin…
Positive	Right	C0018681 HEADACHE (Headache) [Sign or Symptom]	C0018989 HEMIPARESIS (Hemiparesis) [Sign or Symptom]	C0042571 dizziness (Vertigo) [Sign or Symptom]	'DOID:12297'	'Vogt-Koyanagi-Harada disease'	Vogt-Koyanagi-Harada (VKH) Disease: Background, Etiology, Epidemiology (medscape.com)		'An autoimmune disease that is caused by T helper cell mediated autoimmune attack of melanocytes resulting in inflammation of the inside of the eye; whitening of hair; skin pigment loss; and meningitis. [http://en.wikipedia.org/wiki/Vogt%E2%80%93Koyanagi%E2%80%93Harada_syndrome]'
Positive	Right	C1260880 NASAL DISCHARGE (Rhinorrhea) [Sign or Symptom]	C0220870 LIGHTHEADEDNESS (Lightheadedness) [Sign or Symptom]	C0013456 Ear ache (Earache) [Sign or Symptom]	'DOID:10459'	'common cold'	Harrison 20 e chapter 194 Common Viral Respiratory INFECTIONS		'An upper respiratory tract disease which involves inflammation of the mucous membranes of the nose; throat; eyes; and eustachian tubes with watery then purulent discharge. This is an acute contagious disease caused by rhinoviruses; human parainfluenza viruses; human respiratory syncytial virus; influenza viruses; adenoviruses; enteroviruses; or metapneumovirus. [http://www2.merriam-webster.com/c…
Positive	Wrong	C0424755 FEVER (Fever) [Sign or Symptom]	C0013428 DYSURIA (Dysuria) [Sign or Symptom]	C0042571 dizziness (Vertigo) [Sign or Symptom]	'DOID:127'	'leiomyoma'	Leiomyoma: Practice Essentials, Background, Pathophysiology (medscape.com)	dizziness is rare in this	'A cell type benign neoplasm that is a benign tumor of smooth muscle cells. [http://en.wikipedia.org/wiki/Cancer; http://en.wikipedia.org/wiki/Leiomyoma]'
Positive	Wrong	C0424755 FEVER (Fever) [Sign or Symptom]	C0013428 DYSURIA (Dysuria) [Sign or Symptom]	C0042571 dizziness (Vertigo) [Sign or Symptom]	'DOID:974'	'upper respiratory tract disease'	Upper Respiratory Tract Infection - StatPearls - NCBI Bookshelf (nih.gov)	Dysuria is not associated	'A respiratory system disease which involves the upper respiratory tract. [http://en.wikipedia.org/wiki/Category:Upper_respiratory_tract_diseases; http://www.who.int/topics/respiratory_tract_diseases/en/]'
Positive	Right	C0424755 FEVER (Fever) [Sign or Symptom]	C0013428 DYSURIA (Dysuria) [Sign or Symptom]	C0042571 dizziness (Vertigo) [Sign or Symptom]	'DOID:9744'	'type 1 diabetes mellitus'	Harrison 20 e chapter 397 Diabetes Mellitus: Management and Therapies		'A diabetes mellitus that is characterized by destruction of pancreatic beta cells resulting in absent or extremely low insulin production. [http://en.wikipedia.org/wiki/Diabetes; http://en.wikipedia.org/wiki/Diabetes_mellitus_type_1]'
Positive	Right	C0235031 Nervous system symptom (Neurologic Symptoms) [Sign or Symptom]	C0424755 FEVER (Fever) [Sign or Symptom]	C0026821 CRAMP (Muscle Cramp) [Sign or Symptom]	'DOID:12385'	'shigellosis'	Shigella – Shigellosis | Shigella – Shigellosis | CDC		'A primary bacterial infectious disease that results_in infection located_in epithelium of colon; has_material_basis_in Shigella boydii; has_material_basis_in Shigella dysenteriae; has_material_basis_in Shigella flexneri; or has_material_basis_in Shigella sonnei; which produce toxins that can attack the lining of the large intestine; causing swelling; ulcers on the intestinal wall; and bloody dia…
Positive	Right	C0015230 Exanthema [Sign or Symptom]	C0025287 MENINGISMUS (Meningism) [Sign or Symptom]	C0424755 FEVER (Fever) [Sign or Symptom]	'DOID:9470'	'bacterial meningitis'	Meningitis (who.int)		'A meningitis that has_material_basis_in a bacterial infection. [https://en.wikipedia.org/wiki/Meningitis#Bacterial]'
Positive	Right	C0015230 Exanthema [Sign or Symptom]	C0025287 MENINGISMUS (Meningism) [Sign or Symptom]	C0424755 FEVER (Fever) [Sign or Symptom]	'DOID:10361'	'eosinophilic meningitis'	Clinical Aspects of Eosinophilic Meningitis and Meningoencephalitis caused by Angiostrongylus cantonensis, the Rat Lungworm (nih.gov)		'NA'
Positive	Right	C0015230 Exanthema [Sign or Symptom]	C0025287 MENINGISMUS (Meningism) [Sign or Symptom]	C0424755 FEVER (Fever) [Sign or Symptom]	'DOID:9471'	'meningitis'	Meningitis (who.int)		'A central nervous system disease that is characterized by an inflammation of the pia-arachnoid meninges. It can be caused by growth of bacteria; fungi; or parasites within the subarachnoid space or by the growth of bacteria or viruses within the meningeal or ependymal cells. [http://www.ncbi.nlm.nih.gov/books/bv.fcgi?rid=mmed.section.5162]'
Positive	Right	C0015230 Exanthema [Sign or Symptom]	C0025287 MENINGISMUS (Meningism) [Sign or Symptom]	C0424755 FEVER (Fever) [Sign or Symptom]	'DOID:10341'	'chronic meningitis'	Evaluation and Treatment of Chronic Meningitis (nih.gov)		'NA'
Positive	Right	C0015230 Exanthema [Sign or Symptom]	C0025287 MENINGISMUS (Meningism) [Sign or Symptom]	C0424755 FEVER (Fever) [Sign or Symptom]	'DOID:9588'	'encephalitis'	Encephalitis - Brain, Spinal Cord, and Nerve Disorders - MSD Manual Consumer Version (msdmanuals.com)		'A brain disease that is characterized as an acute inflammation of the brain with flu-like symptoms. [http://en.wikipedia.org/wiki/Encephalitis; http://www.mayoclinic.org/diseases-conditions/encephalitis/basics/definition/con-20021917; http://www.nlm.nih.gov/medlineplus/encephalitis.html]'
Positive	Right	C0012833 Dizzyness (Dizziness) [Sign or Symptom]	C0232462 Decreased appetite (Decrease in appetite) [Sign or Symptom]	C0424755 FEVER (Fever) [Sign or Symptom]	'DOID:8893'	'psoriasis'	Psoriasis: Causes, Triggers and Treatments: National Psoriasis Foundation		'A skin disease that is characterized by patches of thick red skin and silvery scales. [https://www.cdc.gov/psoriasis/index.htm]'
Positive	Right	C0012833 Dizzyness (Dizziness) [Sign or Symptom]	C0232462 Decreased appetite (Decrease in appetite) [Sign or Symptom]	C0424755 FEVER (Fever) [Sign or Symptom]	'DOID:1107'	'esophageal carcinoma'	Esophageal Cancer Treatment (Adult) (PDQ®)–Patient Version - National Cancer Institute		'A esophageal cancer that has_material_basis_in abnormally proliferating cells derives_from epithelial cells. [http://en.wikipedia.org/wiki/Esophageal_cancer]'
Positive	Right	C0012833 Dizzyness (Dizziness) [Sign or Symptom]	C0232462 Decreased appetite (Decrease in appetite) [Sign or Symptom]	C0424755 FEVER (Fever) [Sign or Symptom]	'DOID:9588'	'encephalitis'	Encephalitis - Brain, Spinal Cord, and Nerve Disorders - MSD Manual Consumer Version (msdmanuals.com)		'A brain disease that is characterized as an acute inflammation of the brain with flu-like symptoms. [http://en.wikipedia.org/wiki/Encephalitis; http://www.mayoclinic.org/diseases-conditions/encephalitis/basics/definition/con-20021917; http://www.nlm.nih.gov/medlineplus/encephalitis.html]'
Positive	Right	C0015644 Muscle Twitching (Muscular fasciculation) [Sign or Symptom]	C0015672 extreme fatigue (Fatigue) [Sign or Symptom]	C0424755 FEVER (Fever) [Sign or Symptom]	'DOID:631'	'fibromyalgia'	Harrison 20 e chapter 366		'NA'
Positive	Right	C0013395 DYSPEPSIA (Dyspepsia) [Sign or Symptom]	C0015672 extreme fatigue (Fatigue) [Sign or Symptom]	C0012833 Dizzyness (Dizziness) [Sign or Symptom]	'DOID:10075'	'diphyllobothriasis'	CDC - DPDx - Diphyllobothriasis		'A parasitic helminthiasis infectious disease that involves parasitic infection caused by Diphyllobothrium latum through the consumption of raw or undercooked fish. The symptoms include abdominal discomfort; diarrhea; vomiting; weight loss and vitamin B12 deficiency with pernicious anemia. [http://en.wikipedia.org/wiki/Diphyllobothrium; http://www.dpd.cdc.gov/dpdx/HTML/Diphyllobothriasis.htm]'
Positive	Wrong	C0013395 DYSPEPSIA (Dyspepsia) [Sign or Symptom]	C0015672 extreme fatigue (Fatigue) [Sign or Symptom]	C0012833 Dizzyness (Dizziness) [Sign or Symptom]	'DOID:8534'	'gastroesophageal reflux disease'	Gastroesophageal Reflux Disease Symptoms, Diagnosis & Treatment (aaaai.org)	dizziness is rare in this	'NA'
Positive	Right	C0014724 BELCHING (Eructation) [Sign or Symptom]	C0015672 extreme fatigue (Fatigue) [Sign or Symptom]	C0042963 VOMITING (Vomiting) [Sign or Symptom]	'DOID:8778'	'Crohns disease'	Crohn’s Disease: Symptoms, Causes, Management & Treatment (clevelandclinic.org)		'An intestinal disease that involves inflammation located_in intestine. [http://en.wikipedia.org/wiki/Chron%27s_disease]'
Positive	Right	C0014724 BELCHING (Eructation) [Sign or Symptom]	C0015672 extreme fatigue (Fatigue) [Sign or Symptom]	C0042963 VOMITING (Vomiting) [Sign or Symptom]	'DOID:1107'	'esophageal carcinoma'	Esophageal Cancer Treatment (Adult) (PDQ®)–Patient Version - National Cancer Institute		'A esophageal cancer that has_material_basis_in abnormally proliferating cells derives_from epithelial cells. [http://en.wikipedia.org/wiki/Esophageal_cancer]'
Positive	Right	C0014724 BELCHING (Eructation) [Sign or Symptom]	C0015672 extreme fatigue (Fatigue) [Sign or Symptom]	C0042963 VOMITING (Vomiting) [Sign or Symptom]	'DOID:8534'	'gastroesophageal reflux disease'	Gastroesophageal Reflux Disease Symptoms, Diagnosis & Treatment (aaaai.org)		'NA'
Positive	Wrong	C0038450 STRIDOR (Stridor) [Sign or Symptom]	C0424755 FEVER (Fever) [Sign or Symptom]	C1260880 NASAL DISCHARGE (Rhinorrhea) [Sign or Symptom]	'DOID:1495'	'cystic echinococcosis'	CDC - Echinococcosis	STRIDOR is not common	'An echinococcosis that is caused by the larvae of Echinococcus granulosus. Hepatic involvement can result in abdominal pain; a mass in the hepatic area; and biliary duct obstruction. Pulmonary involvement can produce chest pain; cough; and hemoptysis. Rupture of the cysts produce fever; urticaria; eosinophilia; and anaphylactic shock; as well as cyst dissemination. Brain; bone; heart can also be…
Positive	Right	C0038450 STRIDOR (Stridor) [Sign or Symptom]	C0424755 FEVER (Fever) [Sign or Symptom]	C1260880 NASAL DISCHARGE (Rhinorrhea) [Sign or Symptom]	'DOID:9395'	'croup'	Croup: Background, Epidemiology (medscape.com)		'A respiratory system infectious disease that involves inflammation; edema; and subsequent obstruction of the larynx; trachea; and bronchi. The disease is caused by viruses; bacteria; allergies and inhaled irritants. It is marked by episodes of difficult breathing and hoarse metallic cough in infants and young children. Croup is caused by parainfluenza virus (types 1 and 2); Influenza A and B vir…
Positive	Right	C0038450 STRIDOR (Stridor) [Sign or Symptom]	C0424755 FEVER (Fever) [Sign or Symptom]	C1260880 NASAL DISCHARGE (Rhinorrhea) [Sign or Symptom]	'DOID:1496'	'echinococcosis'	CDC - Echinococcosis		'A parasitic helminthiasis infectious disease that involves parasitic infection of humans and domestic animals caused by the larval stages of tapeworms of the genus Echinococcus in the liver; lungs; spleen; brain; heart and kidneys. [http://en.wikipedia.org/wiki/Echinococcosis; http://www2.merriam-webster.com/cgi-bin/mwmednlm?book=Medical&va=echinococcosis]'
Positive	Right	C0476288 Digestive system symptom (Digestive symptom) [Sign or Symptom]	C0424755 FEVER (Fever) [Sign or Symptom]	C0042963 VOMITING (Vomiting) [Sign or Symptom]	'DOID:0050012'	'chikungunya'	Chikungunya virus | CDC		'A viral infectious disease that results_in infection located_in joint; has_material_basis_in Chikungunya virus; which is transmitted_by Aedes mosquito bite. The infection has_symptom fever; has_symptom arthralgia; and has_symptom maculopapular rash. [http://en.wikipedia.org/wiki/Chikungunya_virus]'
Positive	Right	C0424755 FEVER (Fever) [Sign or Symptom]	C0232462 Decreased appetite (Decrease in appetite) [Sign or Symptom]	C0542476 Memory impairment (Forgetful) [Sign or Symptom]	'DOID:9588'	'encephalitis'	Encephalitis: Causes, risk factors, symptoms, treatment (clevelandclinic.org)		'A brain disease that is characterized as an acute inflammation of the brain with flu-like symptoms. [http://en.wikipedia.org/wiki/Encephalitis; http://www.mayoclinic.org/diseases-conditions/encephalitis/basics/definition/con-20021917; http://www.nlm.nih.gov/medlineplus/encephalitis.html]'
Positive	Right	C0233407 DISORIENTATION (Disorientation) [Sign or Symptom]	C0424755 FEVER (Fever) [Sign or Symptom]	C0015230 Exanthema [Sign or Symptom]	'DOID:2365'	'West Nile encephalitis'	Symptoms, Diagnosis, & Treatment | West Nile Virus | CDC		'A viral infectious disease that results in inflammation located in brain; has_material_basis_in West Nile virus; which is transmitted_by Culex; transmitted by Aedes; and transmitted_by Anopheles species of mosquitoes. The infection has_symptom high fever; has_symptom headache; has_symptom neck stiffness; has_symptom stupor; has_symptom disorientation; has_symptom coma; has_symptom tremors; has_s…
Positive	Right	C0085593 CHILLS (Chills) [Sign or Symptom]	C0042571 dizziness (Vertigo) [Sign or Symptom]	C0040460 tooth ache (Toothache) [Sign or Symptom]	'DOID:0050127'	'sinusitis'	Harrison 20 e chapter 31		'A paranasal sinus disease involving inflammation of the paranasal sinuses resulting from bacterial; fungal; viral infection; allergic or autoimmune issues. Symptoms can include fever; weakness; fatigue; cough and congestion. There may also be mucus drainage in the back of the throat; called postnasal drip. [http://en.wikipedia.org/wiki/sinusitis; http://ncit.nci.nih.gov/ncitbrowser/ConceptReport…
Positive	Right	C0424755 FEVER (Fever) [Sign or Symptom]	C0013395 DYSPEPSIA (Dyspepsia) [Sign or Symptom]	C0013404 SHORTNESS OF BREATH (Dyspnea) [Sign or Symptom]	'DOID:2394'	'ovarian cancer'	Chapter 85 Harrison internal medicine 20 e.		'A female reproductive organ cancer that is located_in the ovary. [http://www.cancer.gov/dictionary?CdrID=445074]'
Positive	Right	C0235031 Nervous system symptom (Neurologic Symptoms) [Sign or Symptom]	C0010201 CHRONIC COUGH (Chronic cough) [Sign or Symptom]	C0424755 FEVER (Fever) [Sign or Symptom]	'DOID:3905'	'lung carcinoma'	Lung Carcinoma - Pulmonary Disorders - MSD Manual Professional Edition (msdmanuals.com)		'A lung cancer that has_material_basis_in abnormally proliferating cells derives_from epithelial cells and is located_in the lungs and has_symptom cough and has_symptom chest discomfort or pain and has_symptom weight loss and has_symptom hemoptysis. [https://merck.com/mmpe/sec05/ch062/ch062b.html]'
Positive	Right	C0424755 FEVER (Fever) [Sign or Symptom]	C0015672 extreme fatigue (Fatigue) [Sign or Symptom]	C0184567 Acute Pain (Acute onset pain) [Sign or Symptom]	'DOID:8536'	'herpes zoster'	Herpes Zoster: Practice Essentials, Background, Pathophysiology (medscape.com)		'A viral infectious disease that results_in infection located_in nerve fiber; has_material_basis_in Human herpesvirus 3; which reactivates after appearing as chickenpox in childhood. The virus is transmitted_by direct contact with the rash; which can develop into chickenpox in newly-infected individuals. The infection has_symptom rash which is followed by blisters; has_symptom headache; has_sympt…
Positive	Right	C0015672 extreme fatigue (Fatigue) [Sign or Symptom]	C0018926 HEMATEMESIS (Hematemesis) [Sign or Symptom]	C0010200 COUGH (Coughing) [Sign or Symptom]	'DOID:10773'	'bubonic plague'	Plague | CDC		'A plague that results_in infection located_in lymph node producing a bubo; which is an inflamed; necrotic; and hemorrhagic lymphoid tissue. The infection has_symptom enlarged; tender lymph nodes; has_symptom fever; has_symptom chills and has_symptom prostration. [https://en.wikipedia.org/wiki/Bubonic_plague]'
Positive	Right	C0015672 extreme fatigue (Fatigue) [Sign or Symptom]	C0018926 HEMATEMESIS (Hematemesis) [Sign or Symptom]	C0010200 COUGH (Coughing) [Sign or Symptom]	'DOID:1107'	'esophageal carcinoma'	Esophageal Cancer Treatment (Adult) (PDQ®)–Patient Version - National Cancer Institute		'A esophageal cancer that has_material_basis_in abnormally proliferating cells derives_from epithelial cells. [http://en.wikipedia.org/wiki/Esophageal_cancer]'
Positive	Right	C0014034 Enanthem (Mucous membrane eruption) [Sign or Symptom]	C0578454 Neck swelling [Sign or Symptom]	C0018681 HEADACHE (Headache) [Sign or Symptom]	'DOID:8659'	'chickenpox'	Chickenpox (Varicella) | CDC		'A viral infectious disease that results_in infection located_in skin; has_material_basis_in Human herpesvirus 3; which is transmitted_by direct contact with secretions from the rash; or transmitted_by droplet spread of respiratory secretions. The infection has_symptom anorexia; has_symptom myalgia; has_symptom nausea; has_symptom fever; has_symptom headache; has_symptom sore throat; and has_symp…
Positive	Right	C0018989 HEMIPARESIS (Hemiparesis) [Sign or Symptom]	C0424755 FEVER (Fever) [Sign or Symptom]	C0015672 extreme fatigue (Fatigue) [Sign or Symptom]	'DOID:10095'	'intracranial abscess'	Brain Abscess: Background, Pathophysiology, Epidemiology (medscape.com)		'A central nervous system disease that is located_in the skull and is characterized by a collection of pus (infected material) inside the skull. [https://www.nlm.nih.gov/medlineplus/ency/article/001416.htm]'
Positive	Right	C0015230 Exanthema [Sign or Symptom]	C0277794 Extreme Exhaustion (Extreme exhaustion) [Sign or Symptom]	C0424755 FEVER (Fever) [Sign or Symptom]	'DOID:0050012'	'chikungunya'	Chikungunya virus | CDC		'A viral infectious disease that results_in infection located_in joint; has_material_basis_in Chikungunya virus; which is transmitted_by Aedes mosquito bite. The infection has_symptom fever; has_symptom arthralgia; and has_symptom maculopapular rash. [http://en.wikipedia.org/wiki/Chikungunya_virus]'
Positive	Right	C0015230 Exanthema [Sign or Symptom]	C0277794 Extreme Exhaustion (Extreme exhaustion) [Sign or Symptom]	C0424755 FEVER (Fever) [Sign or Symptom]	'DOID:13258'	'typhoid fever'	Home | Typhoid Fever | CDC		'A primary bacterial infectious disease that is a communicable systemic illness; has_material_basis_in Salmonella enterica subsp enterica serovar Typhi; which is transmitted_by ingestion of food or water contaminated with the feces of an infected person. The infection has_symptom fever; has_symptom diarrhea; has_symptom prostration; has_symptom headache; has_symptom splenomegaly; has_symptom live…
Positive	Right	C0028081 NIGHT SWEATS (Night sweats) [Sign or Symptom]	C0424755 FEVER (Fever) [Sign or Symptom]	C1260880 NASAL DISCHARGE (Rhinorrhea) [Sign or Symptom]	'DOID:8659'	'chickenpox'	Chickenpox (Varicella) | CDC		'A viral infectious disease that results_in infection located_in skin; has_material_basis_in Human herpesvirus 3; which is transmitted_by direct contact with secretions from the rash; or transmitted_by droplet spread of respiratory secretions. The infection has_symptom anorexia; has_symptom myalgia; has_symptom nausea; has_symptom fever; has_symptom headache; has_symptom sore throat; and has_symp…
Positive	Right	C0028081 NIGHT SWEATS (Night sweats) [Sign or Symptom]	C0424755 FEVER (Fever) [Sign or Symptom]	C1260880 NASAL DISCHARGE (Rhinorrhea) [Sign or Symptom]	'DOID:10459'	'common cold'	Harrison 20 e chapter 194 Common Viral Respiratory INFECTIONS		'An upper respiratory tract disease which involves inflammation of the mucous membranes of the nose; throat; eyes; and eustachian tubes with watery then purulent discharge. This is an acute contagious disease caused by rhinoviruses; human parainfluenza viruses; human respiratory syncytial virus; influenza viruses; adenoviruses; enteroviruses; or metapneumovirus. [http://www2.merriam-webster.com/c…
[truncated: 181 more rows]
