# Supplementary material for: Diseasomics: Actionable machine interpretable disease knowledge at the point-of-care
Source: PLOS Digit Health. 2022 Oct 20;1(10):e0000128. doi: 10.1371/journal.pdig.0000128 (PMC9931276; doi:10.1371/journal.pdig.0000128)
Supplement: S2 Table — (XLSX) [file pdig.0000128.s005.xlsx]

## Sheet: CommonDiseases_UMLS_DO_SYMP
DOID	Disease	UMLS
DOID:8432	polycythemia	C0235318
DOID:8432	polycythemia	C0038002
DOID:8432	polycythemia	C4554627
DOID:8432	polycythemia	C4553220
DOID:8432	polycythemia	C0424496
DOID:8432	polycythemia	C1557375
DOID:8432	polycythemia	C0344232
DOID:8432	polycythemia	C4554185
DOID:8432	polycythemia	C1963249
DOID:8432	polycythemia	C0033774
DOID:8432	polycythemia	C0020458
DOID:8432	polycythemia	C0030554
DOID:8432	polycythemia	C0040264
DOID:8432	polycythemia	C0018681
DOID:8432	polycythemia	C0042571
DOID:8432	polycythemia	C0028643
DOID:8432	polycythemia	C0020580
DOID:8432	polycythemia	C0015672
DOID:11260	rabies	C0151315
DOID:11260	rabies	C0036572
DOID:11260	rabies	C0042963
DOID:11260	rabies	C0027497
DOID:11260	rabies	C0085636
DOID:11260	rabies	C0026961
DOID:11260	rabies	C4553401
DOID:11260	rabies	C1959629
DOID:11260	rabies	C1963281
DOID:11260	rabies	C4553767
DOID:11260	rabies	C1963179
DOID:11260	rabies	C4554342
DOID:11260	rabies	C4552941
DOID:11260	rabies	C0013132
DOID:11260	rabies	C0439814
DOID:11260	rabies	C0151786
DOID:11260	rabies	C0037763
DOID:11260	rabies	C2242996
DOID:11260	rabies	C0030554
DOID:11260	rabies	C1532094
DOID:11260	rabies	C0558349
DOID:11260	rabies	C0522224
DOID:11260	rabies	C0424755
DOID:11260	rabies	C0085631
DOID:11260	rabies	C0030552
DOID:11260	rabies	C0030318
DOID:11260	rabies	C0028643
DOID:11260	rabies	C0018681
DOID:11260	rabies	C0014038
DOID:11260	rabies	C0011168
DOID:11260	rabies	C0009421
DOID:633	myositis	C0231528
DOID:633	myositis	C1963177
DOID:633	myositis	C0151786
DOID:633	myositis	C0030552
DOID:633	myositis	C0392678
DOID:13134	hordeolum externum	C2362621
DOID:13134	hordeolum externum	C0235266
DOID:13134	hordeolum externum	C0152227
DOID:1003	pelvic inflammatory disease	C0015672
DOID:1003	pelvic inflammatory disease	C0085593
DOID:1003	pelvic inflammatory disease	C0238953
DOID:1003	pelvic inflammatory disease	C4553904
DOID:1003	pelvic inflammatory disease	C4554645
DOID:1003	pelvic inflammatory disease	C4553185
DOID:1003	pelvic inflammatory disease	C4553423
DOID:1003	pelvic inflammatory disease	C1384606
DOID:1003	pelvic inflammatory disease	C0423742
DOID:1003	pelvic inflammatory disease	C0013390
DOID:1003	pelvic inflammatory disease	C0013394
DOID:1003	pelvic inflammatory disease	C0423736
DOID:1003	pelvic inflammatory disease	C0424755
DOID:1003	pelvic inflammatory disease	C0404484
DOID:1003	pelvic inflammatory disease	C0232495
DOID:1003	pelvic inflammatory disease	C0227791
DOID:1003	pelvic inflammatory disease	C0156404
DOID:1003	pelvic inflammatory disease	C0042963
DOID:1003	pelvic inflammatory disease	C0027497
DOID:1003	pelvic inflammatory disease	C0000737
DOID:3393	coronary artery disease	C0038990
DOID:3393	coronary artery disease	C3827868
DOID:3393	coronary artery disease	C0039231
DOID:3393	coronary artery disease	C0235710
DOID:3393	coronary artery disease	C0220870
DOID:3393	coronary artery disease	C0042963
DOID:3393	coronary artery disease	C0027497
DOID:3393	coronary artery disease	C0013404
DOID:3393	coronary artery disease	C0012833
DOID:3393	coronary artery disease	C0002962
DOID:6364	migraine	C4552810
DOID:6364	migraine	C0022107
DOID:6364	migraine	C0236018
DOID:6364	migraine	C0278148
DOID:6364	migraine	C0547030
DOID:6364	migraine	C0423618
DOID:6364	migraine	C0344232
DOID:6364	migraine	C0220870
DOID:6364	migraine	C0151827
DOID:6364	migraine	C0149931
DOID:6364	migraine	C0085636
DOID:6364	migraine	C0042963
DOID:6364	migraine	C0042571
DOID:6364	migraine	C0027497
DOID:6364	migraine	C0015672
DOID:6364	migraine	C0015468
DOID:6364	migraine	C0012833
DOID:6364	migraine	C0012569
DOID:6364	migraine	C0007859
DOID:4409	folliculitis	C1274925
DOID:4409	folliculitis	C0542346
DOID:4409	folliculitis	C0033774
DOID:4409	folliculitis	C0241157
DOID:4409	folliculitis	C0015230
DOID:7475	diverticulitis	C0016204
DOID:7475	diverticulitis	C1291077
DOID:7475	diverticulitis	C1962956
DOID:7475	diverticulitis	C0000731
DOID:7475	diverticulitis	C0232495
DOID:7475	diverticulitis	C0184567
DOID:7475	diverticulitis	C1971624
DOID:7475	diverticulitis	C1446787
DOID:7475	diverticulitis	C1321898
DOID:7475	diverticulitis	C0424755
DOID:7475	diverticulitis	C0232498
DOID:7475	diverticulitis	C0232487
DOID:7475	diverticulitis	C0085593
DOID:7475	diverticulitis	C0042963
DOID:7475	diverticulitis	C0027497
DOID:7475	diverticulitis	C0018932
DOID:7475	diverticulitis	C0011991
DOID:7475	diverticulitis	C0009806
DOID:7475	diverticulitis	C0003123
DOID:13757	excessive tearing	C0085636
DOID:13757	excessive tearing	C0455270
DOID:13757	excessive tearing	C0234233
DOID:13757	excessive tearing	C0270996
DOID:13757	excessive tearing	C0235267
DOID:13757	excessive tearing	C4554342
DOID:13757	excessive tearing	C3665386
DOID:13757	excessive tearing	C3665347
DOID:13757	excessive tearing	C3665346
DOID:13757	excessive tearing	C0456909
DOID:13757	excessive tearing	C0547030
DOID:585	nephrolithiasis	C4553955
DOID:585	nephrolithiasis	C4553976
DOID:585	nephrolithiasis	C0278034
DOID:585	nephrolithiasis	C4553185
DOID:585	nephrolithiasis	C4552740
DOID:585	nephrolithiasis	C1963281
DOID:585	nephrolithiasis	C4553767
DOID:585	nephrolithiasis	C1963179
DOID:585	nephrolithiasis	C4554630
DOID:585	nephrolithiasis	C4553119
DOID:585	nephrolithiasis	C0278141
DOID:585	nephrolithiasis	C1282310
DOID:585	nephrolithiasis	C0085606
DOID:585	nephrolithiasis	C0455270
DOID:585	nephrolithiasis	C0426396
DOID:585	nephrolithiasis	C0424755
DOID:585	nephrolithiasis	C0392525
DOID:585	nephrolithiasis	C0278144
DOID:585	nephrolithiasis	C0239783
DOID:585	nephrolithiasis	C0152169
DOID:585	nephrolithiasis	C0085593
DOID:585	nephrolithiasis	C0042963
DOID:585	nephrolithiasis	C0027497
DOID:585	nephrolithiasis	C0018965
DOID:585	nephrolithiasis	C0016199
DOID:585	nephrolithiasis	C0013428
DOID:585	nephrolithiasis	C0004604
DOID:585	nephrolithiasis	C0000737
DOID:224	transient cerebral ischemia	C0151786
DOID:224	transient cerebral ischemia	C0018989
DOID:224	transient cerebral ischemia	C0030552
DOID:224	transient cerebral ischemia	C0241981
DOID:224	transient cerebral ischemia	C0427055
DOID:224	transient cerebral ischemia	C0011168
DOID:224	transient cerebral ischemia	C0233715
DOID:224	transient cerebral ischemia	C3665386
DOID:224	transient cerebral ischemia	C3665347
DOID:224	transient cerebral ischemia	C3665346
DOID:224	transient cerebral ischemia	C1527347
DOID:224	transient cerebral ischemia	C0564221
DOID:224	transient cerebral ischemia	C0344232
DOID:224	transient cerebral ischemia	C0234518
DOID:224	transient cerebral ischemia	C0149793
DOID:224	transient cerebral ischemia	C0042798
DOID:224	transient cerebral ischemia	C0042571
DOID:224	transient cerebral ischemia	C0028643
DOID:224	transient cerebral ischemia	C0020580
DOID:224	transient cerebral ischemia	C0012833
DOID:14188	frozen shoulder	C0162298
DOID:14188	frozen shoulder	C0278144
DOID:14188	frozen shoulder	C0311223
DOID:14188	frozen shoulder	C0231589
DOID:14188	frozen shoulder	C0037317
DOID:14188	frozen shoulder	C0037011
DOID:574	peripheral nervous system disease	C0151786
DOID:574	peripheral nervous system disease	C0037763
DOID:574	peripheral nervous system disease	C0026821
DOID:574	peripheral nervous system disease	C0575081
DOID:574	peripheral nervous system disease	C0030552
DOID:574	peripheral nervous system disease	C0596002
DOID:574	peripheral nervous system disease	C0520966
DOID:574	peripheral nervous system disease	C0241374
DOID:574	peripheral nervous system disease	C0239833
DOID:574	peripheral nervous system disease	C0234964
DOID:574	peripheral nervous system disease	C0028643
DOID:574	peripheral nervous system disease	C0020580
DOID:574	peripheral nervous system disease	C0016512
DOID:574	peripheral nervous system disease	C0015468
DOID:574	peripheral nervous system disease	C0004604
DOID:1949	cholecystitis	C0231218
DOID:1949	cholecystitis	C1291077
DOID:1949	cholecystitis	C0037011
DOID:1949	cholecystitis	C0578057
DOID:1949	cholecystitis	C4552989
DOID:1949	cholecystitis	C0000731
DOID:1949	cholecystitis	C2010848
DOID:1949	cholecystitis	C0038990
DOID:1949	cholecystitis	C4553185
DOID:1949	cholecystitis	C4552740
DOID:1949	cholecystitis	C0424755
DOID:1949	cholecystitis	C0563277
DOID:1949	cholecystitis	C0277977
DOID:1949	cholecystitis	C0235299
DOID:1949	cholecystitis	C1561969
DOID:1949	cholecystitis	C0000729
DOID:1949	cholecystitis	C0947622
DOID:1949	cholecystitis	C0701818
DOID:1949	cholecystitis	C0558148
DOID:1949	cholecystitis	C0455270
DOID:1949	cholecystitis	C0241040
DOID:1949	cholecystitis	C0232492
DOID:1949	cholecystitis	C0151824
DOID:1949	cholecystitis	C0085593
DOID:1949	cholecystitis	C0042963
DOID:1949	cholecystitis	C0027497
DOID:1949	cholecystitis	C0023895
DOID:1949	cholecystitis	C0022346
DOID:10264	mumps	C0231218
DOID:10264	mumps	C0018681
DOID:10264	mumps	C4552989
DOID:10264	mumps	C1971624
DOID:10264	mumps	C4553197
DOID:10264	mumps	C0030583
DOID:10264	mumps	C0003123
DOID:10264	mumps	C0011168
DOID:10264	mumps	C0015672
DOID:10264	mumps	C0240273
DOID:10264	mumps	C0234233
DOID:10264	mumps	C0018772
DOID:10264	mumps	C0011053
DOID:10652	Alzheimers disease	C3887611
DOID:10652	Alzheimers disease	C0947509
DOID:10652	Alzheimers disease	C4551939
DOID:10652	Alzheimers disease	C3887612
DOID:10652	Alzheimers disease	C4552810
DOID:10652	Alzheimers disease	C4552855
DOID:10652	Alzheimers disease	C4555211
DOID:10652	Alzheimers disease	C1963086
DOID:10652	Alzheimers disease	C0683369
DOID:10652	Alzheimers disease	C0575081
DOID:10652	Alzheimers disease	C0455587
DOID:10652	Alzheimers disease	C0700327
DOID:10652	Alzheimers disease	C0542476
DOID:10652	Alzheimers disease	C0751295
DOID:10652	Alzheimers disease	C0456814
DOID:10652	Alzheimers disease	C0234507
DOID:10652	Alzheimers disease	C0233407
DOID:10652	Alzheimers disease	C0231686
DOID:10652	Alzheimers disease	C0085639
DOID:10652	Alzheimers disease	C0085631
DOID:10652	Alzheimers disease	C0022107
DOID:10652	Alzheimers disease	C0020649
DOID:10652	Alzheimers disease	C0013144
DOID:0060180	colitis	C0238637
DOID:0060180	colitis	C0034886
DOID:0060180	colitis	C2911645
DOID:0060180	colitis	C1262477
DOID:0060180	colitis	C4553663
DOID:0060180	colitis	C4552845
DOID:0060180	colitis	C0018932
DOID:0060180	colitis	C0003864
DOID:0060180	colitis	C0151594
DOID:0060180	colitis	C0005858
DOID:0060180	colitis	C0000737
DOID:0060180	colitis	C1971624
DOID:0060180	colitis	C0016204
DOID:0060180	colitis	C0015732
DOID:0060180	colitis	C0015672
DOID:0060180	colitis	C0003123
DOID:0080600	COVID-19	C1175175
DOID:0080600	COVID-19	C1145670
DOID:0080600	COVID-19	C0242429
DOID:0080600	COVID-19	C0031350
DOID:0080600	COVID-19	C0275522
DOID:0080600	COVID-19	C0032285
DOID:0080600	COVID-19	C2364111
DOID:0080600	COVID-19	C2364082
DOID:0080600	COVID-19	C0424755
DOID:0080600	COVID-19	C0037383
DOID:0080600	COVID-19	C0018681
DOID:0080600	COVID-19	C0015672
DOID:0080600	COVID-19	C0013404
DOID:0080600	COVID-19	C0011991
DOID:0080600	COVID-19	C0010200
DOID:0080600	COVID-19	C0008031
DOID:0080600	COVID-19	C0003126
DOID:8881	rosacea	C0857245
DOID:8881	rosacea	C0314719
DOID:8881	rosacea	C4760994
DOID:8881	rosacea	C0234925
DOID:8881	rosacea	C0239488
DOID:8881	rosacea	C0033774
DOID:8881	rosacea	C2362621
DOID:8881	rosacea	C0022575
DOID:8881	rosacea	C0149754
DOID:8881	rosacea	C0005874
DOID:8881	rosacea	C0041834
DOID:8881	rosacea	C0035466
DOID:8881	rosacea	C0702166
DOID:8881	rosacea	C0542346
DOID:8881	rosacea	C0332563
DOID:8881	rosacea	C0262477
DOID:8881	rosacea	C0016382
DOID:12365	malaria	C3827868
DOID:12365	malaria	C0039231
DOID:12365	malaria	C0085593
DOID:12365	malaria	C0424755
DOID:12365	malaria	C0042963
DOID:12365	malaria	C0036973
DOID:12365	malaria	C0018681
DOID:12365	malaria	C0015672
DOID:12365	malaria	C0009421
DOID:12365	malaria	C0003862
DOID:399	tuberculosis	C0231218
DOID:399	tuberculosis	C0008031
DOID:399	tuberculosis	C4552989
DOID:399	tuberculosis	C4282165
DOID:399	tuberculosis	C2911645
DOID:399	tuberculosis	C4552740
DOID:399	tuberculosis	C0497156
DOID:399	tuberculosis	C0004623
DOID:399	tuberculosis	C0263538
DOID:399	tuberculosis	C0041327
DOID:399	tuberculosis	C0010201
DOID:399	tuberculosis	C1827301
DOID:399	tuberculosis	C0423729
DOID:399	tuberculosis	C0013404
DOID:399	tuberculosis	C0019079
DOID:399	tuberculosis	C0206526
DOID:399	tuberculosis	C1971624
DOID:399	tuberculosis	C1262477
DOID:399	tuberculosis	C0679362
DOID:399	tuberculosis	C0424755
DOID:399	tuberculosis	C0085593
DOID:399	tuberculosis	C0041296
DOID:399	tuberculosis	C0037383
DOID:399	tuberculosis	C0028081
DOID:399	tuberculosis	C0015672
DOID:399	tuberculosis	C0010200
DOID:399	tuberculosis	C0003123
DOID:399	tuberculosis	C0001175
DOID:7147	ankylosing spondylitis	C0457949
DOID:7147	ankylosing spondylitis	C0427042
DOID:7147	ankylosing spondylitis	C0518087
DOID:7147	ankylosing spondylitis	C0162298
DOID:7147	ankylosing spondylitis	C0239957
DOID:7147	ankylosing spondylitis	C0425245
DOID:7147	ankylosing spondylitis	C0003864
DOID:7147	ankylosing spondylitis	C1262477
DOID:7147	ankylosing spondylitis	C0579086
DOID:7147	ankylosing spondylitis	C0344232
DOID:7147	ankylosing spondylitis	C0242490
DOID:7147	ankylosing spondylitis	C0231902
DOID:7147	ankylosing spondylitis	C0151827
DOID:7147	ankylosing spondylitis	C0015672
DOID:7147	ankylosing spondylitis	C0004604
DOID:7147	ankylosing spondylitis	C0003504
DOID:9778	irritable bowel syndrome	C0232491
DOID:9778	irritable bowel syndrome	C0278008
DOID:9778	irritable bowel syndrome	C0426636
DOID:9778	irritable bowel syndrome	C0233401
DOID:9778	irritable bowel syndrome	C0086132
DOID:9778	irritable bowel syndrome	C1446787
DOID:9778	irritable bowel syndrome	C1291077
DOID:9778	irritable bowel syndrome	C0518214
DOID:9778	irritable bowel syndrome	C0026821
DOID:9778	irritable bowel syndrome	C0011991
DOID:9778	irritable bowel syndrome	C0011175
DOID:9778	irritable bowel syndrome	C0009806
DOID:9778	irritable bowel syndrome	C0000737
DOID:9778	irritable bowel syndrome	C0000731
DOID:10871	age related macular degeneration	C0016242
DOID:10871	age related macular degeneration	C4553660
DOID:10871	age related macular degeneration	C0028077
DOID:10871	age related macular degeneration	C0344232
